# Supplementary material for: Extensively drug-resistant Haemophilus influenzae – emergence, epidemiology, risk factors, and regimen
Source: BMC Microbiol. 2020 Apr 28;20:102. doi: 10.1186/s12866-020-01785-9 (PMC7189504; doi:10.1186/s12866-020-01785-9)
Supplement: Supplementary file 6 — Additional file 6. Dataset. Dataset used in this study. [file 12866_2020_1785_MOESM6_ESM.xlsx]

## Sheet: 工作表1
Year	Specimen type	Specimen origin	Hospital-acquired infection	Respiratory care wards/center	Ampicillin	Augmentin	Chloramphenicol	Cefotaxime	Cefuroxime	Levofloxacin	Trimethoprimsulfamethoxazole	β-lactamase	MDR	XDR
2012	Respiratory	OPD	No	No	Non-susceptible	Susceptible	Non-susceptible	Susceptible	Non-susceptible	Non-susceptible	Non-susceptible	Negative	No	Yes
2009	Respiratory	OPD	No	No	Non-susceptible	Non-susceptible	Susceptible	Non-susceptible	Susceptible	Non-susceptible	Non-susceptible	Not avaliable	No	Yes
2007	Respiratory	OPD	No	No	Non-susceptible	Non-susceptible	Non-susceptible	Susceptible	Susceptible	Non-susceptible	Non-susceptible	Not avaliable	No	Yes
2008	Respiratory	Ward	No	Yes	Non-susceptible	Non-susceptible	Non-susceptible	Susceptible	Susceptible	Non-susceptible	Non-susceptible	Not avaliable	No	Yes
2009	Respiratory	Ward	Yes	Yes	Non-susceptible	Non-susceptible	Non-susceptible	Susceptible	Non-susceptible	Non-susceptible	Non-susceptible	Not avaliable	No	Yes
2011	Blood	ER	No	No	Non-susceptible	Non-susceptible	Non-susceptible	Susceptible	Susceptible	Non-susceptible	Non-susceptible	Not avaliable	No	Yes
2011	Respiratory	OPD	No	No	Non-susceptible	Non-susceptible	Non-susceptible	Non-susceptible	Non-susceptible	Susceptible	Non-susceptible	Not avaliable	No	Yes
2013	Respiratory	ICU	No	No	Non-susceptible	Non-susceptible	Non-susceptible	Susceptible	Non-susceptible	Susceptible	Non-susceptible	Negative	No	Yes
2016	Others	OPD	No	No	Non-susceptible	Non-susceptible	Non-susceptible	Susceptible	Non-susceptible	Non-susceptible	Non-susceptible	Positive	No	Yes
2007	Respiratory	ICU	No	No	Non-susceptible	Non-susceptible	Susceptible	Susceptible	Non-susceptible	Non-susceptible	Non-susceptible	Not avaliable	No	Yes
2011	Respiratory	OPD	No	No	Non-susceptible	Non-susceptible	Non-susceptible	Susceptible	Non-susceptible	Non-susceptible	Non-susceptible	Not avaliable	No	Yes
2007	Respiratory	OPD	No	No	Non-susceptible	Non-susceptible	Non-susceptible	Non-susceptible	Non-susceptible	Susceptible	Non-susceptible	Not avaliable	No	Yes
2011	Respiratory	ICU	No	No	Non-susceptible	Non-susceptible	Non-susceptible	Susceptible	Susceptible	Non-susceptible	Non-susceptible	Not avaliable	No	Yes
2012	Respiratory	Ward	No	Yes	Non-susceptible	Non-susceptible	Non-susceptible	Susceptible	Non-susceptible	Non-susceptible	Non-susceptible	Not avaliable	No	Yes
2009	Respiratory	Ward	No	No	Non-susceptible	Non-susceptible	Non-susceptible	Susceptible	Susceptible	Non-susceptible	Non-susceptible	Not avaliable	No	Yes
2010	Respiratory	OPD	No	No	Non-susceptible	Non-susceptible	Susceptible	Non-susceptible	Non-susceptible	Non-susceptible	Non-susceptible	Not avaliable	No	Yes
2012	Respiratory	OPD	No	No	Non-susceptible	Non-susceptible	Non-susceptible	Susceptible	Non-susceptible	Non-susceptible	Non-susceptible	Negative	No	Yes
2013	Respiratory	ER	No	No	Non-susceptible	Non-susceptible	Non-susceptible	Susceptible	Non-susceptible	Non-susceptible	Non-susceptible	Negative	No	Yes
2010	Respiratory	ICU	No	No	Non-susceptible	Non-susceptible	Susceptible	Non-susceptible	Non-susceptible	Non-susceptible	Non-susceptible	Not avaliable	No	Yes
2008	Respiratory	ICU	No	No	Non-susceptible	Non-susceptible	Susceptible	Susceptible	Non-susceptible	Non-susceptible	Non-susceptible	Not avaliable	No	Yes
2011	Blood	ER	No	No	Non-susceptible	Non-susceptible	Susceptible	Susceptible	Non-susceptible	Non-susceptible	Non-susceptible	Not avaliable	No	Yes
2017	Respiratory	ICU	No	No	Non-susceptible	Non-susceptible	Susceptible	Susceptible	Non-susceptible	Non-susceptible	Non-susceptible	Negative	No	Yes
2007	Respiratory	Ward	Yes	No	Non-susceptible	Non-susceptible	Non-susceptible	Susceptible	Non-susceptible	Susceptible	Non-susceptible	Not avaliable	No	Yes
2007	Respiratory	Ward	No	Yes	Non-susceptible	Non-susceptible	Non-susceptible	Susceptible	Non-susceptible	Susceptible	Non-susceptible	Not avaliable	No	Yes
2014	Respiratory	Ward	No	No	Non-susceptible	Non-susceptible	Non-susceptible	Susceptible	Non-susceptible	Susceptible	Non-susceptible	Negative	No	Yes
2016	Respiratory	ICU	No	No	Non-susceptible	Non-susceptible	Non-susceptible	Susceptible	Susceptible	Non-susceptible	Non-susceptible	Positive	No	Yes
2011	Respiratory	ICU	No	No	Non-susceptible	Non-susceptible	Non-susceptible	Susceptible	Non-susceptible	Susceptible	Non-susceptible	Not avaliable	No	Yes
2010	Respiratory	ICU	No	No	Non-susceptible	Non-susceptible	Susceptible	Non-susceptible	Non-susceptible	Non-susceptible	Non-susceptible	Not avaliable	No	Yes
2007	Respiratory	ICU	No	No	Non-susceptible	Non-susceptible	Susceptible	Non-susceptible	Non-susceptible	Non-susceptible	Non-susceptible	Not avaliable	No	Yes
2016	Blood	ER	No	No	Non-susceptible	Non-susceptible	Non-susceptible	Non-susceptible	Susceptible	Susceptible	Non-susceptible	Negative	No	Yes
2008	Respiratory	OPD	No	No	Non-susceptible	Non-susceptible	Susceptible	Susceptible	Non-susceptible	Non-susceptible	Non-susceptible	Not avaliable	No	Yes
2013	Respiratory	ICU	No	No	Non-susceptible	Non-susceptible	Non-susceptible	Susceptible	Non-susceptible	Susceptible	Non-susceptible	Positive	No	Yes
2018	Respiratory	Ward	No	No	Non-susceptible	Non-susceptible	Susceptible	Susceptible	Non-susceptible	Non-susceptible	Non-susceptible	Negative	No	Yes
2018	Respiratory	Ward	No	No	Non-susceptible	Non-susceptible	Non-susceptible	Susceptible	Non-susceptible	Susceptible	Non-susceptible	Positive	No	Yes
2010	Respiratory	ICU	No	No	Non-susceptible	Non-susceptible	Susceptible	Susceptible	Non-susceptible	Non-susceptible	Non-susceptible	Not avaliable	No	Yes
2016	Respiratory	OPD	No	No	Non-susceptible	Non-susceptible	Non-susceptible	Susceptible	Susceptible	Non-susceptible	Non-susceptible	Negative	No	Yes
2013	Respiratory	OPD	No	No	Non-susceptible	Non-susceptible	Non-susceptible	Susceptible	Non-susceptible	Susceptible	Non-susceptible	Positive	No	Yes
2011	Respiratory	ICU	No	No	Non-susceptible	Non-susceptible	Susceptible	Susceptible	Non-susceptible	Non-susceptible	Non-susceptible	Not avaliable	No	Yes
2009	Respiratory	ICU	No	No	Non-susceptible	Non-susceptible	Non-susceptible	Non-susceptible	Non-susceptible	Susceptible	Non-susceptible	Not avaliable	No	Yes
2010	Respiratory	ICU	No	No	Non-susceptible	Non-susceptible	Susceptible	Susceptible	Non-susceptible	Non-susceptible	Non-susceptible	Not avaliable	No	Yes
2010	Respiratory	ICU	No	No	Non-susceptible	Non-susceptible	Non-susceptible	Susceptible	Non-susceptible	Susceptible	Non-susceptible	Not avaliable	No	Yes
2011	Respiratory	ICU	No	No	Non-susceptible	Non-susceptible	Non-susceptible	Susceptible	Non-susceptible	Non-susceptible	Non-susceptible	Not avaliable	No	Yes
2017	Respiratory	ICU	No	No	Non-susceptible	Non-susceptible	Susceptible	Non-susceptible	Non-susceptible	Non-susceptible	Non-susceptible	Positive	No	Yes
2011	Respiratory	OPD	No	No	Non-susceptible	Non-susceptible	Non-susceptible	Susceptible	Susceptible	Non-susceptible	Non-susceptible	Not avaliable	No	Yes
2017	Respiratory	Ward	No	No	Non-susceptible	Non-susceptible	Susceptible	Susceptible	Non-susceptible	Non-susceptible	Non-susceptible	Negative	No	Yes
2014	Respiratory	Ward	No	No	Non-susceptible	Non-susceptible	Susceptible	Susceptible	Non-susceptible	Non-susceptible	Non-susceptible	Negative	No	Yes
2013	Blood	ER	No	No	Non-susceptible	Non-susceptible	Non-susceptible	Susceptible	Susceptible	Non-susceptible	Non-susceptible	Positive	No	Yes
2016	Others	OPD	No	No	Non-susceptible	Non-susceptible	Non-susceptible	Susceptible	Non-susceptible	Non-susceptible	Non-susceptible	Negative	No	Yes
2015	Others	ICU	Yes	Yes	Non-susceptible	Non-susceptible	Non-susceptible	Susceptible	Non-susceptible	Susceptible	Non-susceptible	Positive	No	Yes
2015	Respiratory	ICU	No	No	Non-susceptible	Non-susceptible	Susceptible	Non-susceptible	Non-susceptible	Non-susceptible	Non-susceptible	Negative	No	Yes
2016	Respiratory	ICU	No	No	Non-susceptible	Non-susceptible	Susceptible	Susceptible	Non-susceptible	Non-susceptible	Non-susceptible	Negative	No	Yes
2018	Respiratory	Ward	No	No	Non-susceptible	Non-susceptible	Non-susceptible	Susceptible	Non-susceptible	Susceptible	Non-susceptible	Positive	No	Yes
2009	Respiratory	Ward	No	No	Non-susceptible	Susceptible	Non-susceptible	Susceptible	Susceptible	Susceptible	Non-susceptible	Not avaliable	Yes	No
2011	Respiratory	ER	No	No	Non-susceptible	Non-susceptible	Susceptible	Susceptible	Susceptible	Susceptible	Non-susceptible	Not avaliable	Yes	No
2007	Respiratory	OPD	No	No	Non-susceptible	Susceptible	Non-susceptible	Susceptible	Susceptible	Susceptible	Non-susceptible	Not avaliable	Yes	No
2009	Respiratory	Ward	No	No	Non-susceptible	Susceptible	Non-susceptible	Susceptible	Susceptible	Susceptible	Non-susceptible	Not avaliable	Yes	No
2015	Respiratory	OPD	No	No	Non-susceptible	Susceptible	Non-susceptible	Susceptible	Susceptible	Non-susceptible	Non-susceptible	Negative	Yes	No
2009	Respiratory	Ward	No	No	Non-susceptible	Susceptible	Susceptible	Susceptible	Susceptible	Non-susceptible	Non-susceptible	Not avaliable	Yes	No
2015	Respiratory	Ward	No	No	Non-susceptible	Susceptible	Non-susceptible	Susceptible	Susceptible	Susceptible	Non-susceptible	Positive	Yes	No
2013	Respiratory	ER	No	No	Non-susceptible	Susceptible	Non-susceptible	Susceptible	Susceptible	Susceptible	Non-susceptible	Positive	Yes	No
2013	Respiratory	Ward	No	No	Non-susceptible	Susceptible	Non-susceptible	Susceptible	Susceptible	Susceptible	Non-susceptible	Negative	Yes	No
2010	Others	OPD	No	No	Non-susceptible	Susceptible	Non-susceptible	Susceptible	Susceptible	Susceptible	Non-susceptible	Not avaliable	Yes	No
2009	Respiratory	Ward	Yes	No	Non-susceptible	Susceptible	Non-susceptible	Susceptible	Non-susceptible	Susceptible	Non-susceptible	Not avaliable	Yes	No
2012	Respiratory	ICU	No	No	Non-susceptible	Susceptible	Non-susceptible	Susceptible	Susceptible	Susceptible	Non-susceptible	Not avaliable	Yes	No
2012	Respiratory	OPD	No	No	Non-susceptible	Non-susceptible	Susceptible	Non-susceptible	Non-susceptible	Susceptible	Non-susceptible	Not avaliable	Yes	No
2007	Respiratory	OPD	No	No	Non-susceptible	Non-susceptible	Non-susceptible	Susceptible	Susceptible	Susceptible	Non-susceptible	Not avaliable	Yes	No
2008	Respiratory	ER	No	No	Non-susceptible	Non-susceptible	Susceptible	Susceptible	Susceptible	Susceptible	Non-susceptible	Not avaliable	Yes	No
2015	Respiratory	OPD	No	No	Non-susceptible	Susceptible	Non-susceptible	Susceptible	Susceptible	Non-susceptible	Non-susceptible	Negative	Yes	No
2018	Respiratory	OPD	No	No	Non-susceptible	Non-susceptible	Susceptible	Susceptible	Susceptible	Susceptible	Non-susceptible	Positive	Yes	No
2011	Respiratory	Ward	No	Yes	Non-susceptible	Susceptible	Non-susceptible	Susceptible	Susceptible	Susceptible	Non-susceptible	Not avaliable	Yes	No
2017	Respiratory	ICU	No	No	Non-susceptible	Non-susceptible	Susceptible	Susceptible	Susceptible	Susceptible	Non-susceptible	Negative	Yes	No
2009	Respiratory	Ward	No	Yes	Non-susceptible	Susceptible	Non-susceptible	Susceptible	Susceptible	Susceptible	Non-susceptible	Not avaliable	Yes	No
2010	Respiratory	ER	No	No	Non-susceptible	Susceptible	Non-susceptible	Susceptible	Susceptible	Susceptible	Non-susceptible	Not avaliable	Yes	No
2011	Respiratory	Ward	No	Yes	Non-susceptible	Susceptible	Non-susceptible	Susceptible	Susceptible	Susceptible	Non-susceptible	Not avaliable	Yes	No
2013	Respiratory	OPD	No	No	Non-susceptible	Susceptible	Susceptible	Susceptible	Susceptible	Non-susceptible	Non-susceptible	Negative	Yes	No
2008	Respiratory	ICU	No	No	Non-susceptible	Non-susceptible	Non-susceptible	Susceptible	Susceptible	Susceptible	Non-susceptible	Not avaliable	Yes	No
2008	Respiratory	ICU	No	No	Non-susceptible	Non-susceptible	Susceptible	Non-susceptible	Susceptible	Susceptible	Non-susceptible	Not avaliable	Yes	No
2017	Respiratory	ICU	No	No	Non-susceptible	Non-susceptible	Non-susceptible	Susceptible	Susceptible	Susceptible	Susceptible	Positive	Yes	No
2016	Respiratory	Ward	No	Yes	Non-susceptible	Non-susceptible	Susceptible	Susceptible	Susceptible	Non-susceptible	Non-susceptible	Negative	Yes	No
2008	Respiratory	Ward	No	Yes	Non-susceptible	Non-susceptible	Susceptible	Susceptible	Non-susceptible	Susceptible	Susceptible	Not avaliable	Yes	No
2013	Respiratory	ER	No	No	Non-susceptible	Susceptible	Non-susceptible	Susceptible	Susceptible	Susceptible	Non-susceptible	Negative	Yes	No
2009	Respiratory	ICU	No	No	Non-susceptible	Non-susceptible	Susceptible	Susceptible	Non-susceptible	Susceptible	Susceptible	Not avaliable	Yes	No
2008	Respiratory	Ward	No	Yes	Non-susceptible	Non-susceptible	Susceptible	Non-susceptible	Non-susceptible	Susceptible	Susceptible	Not avaliable	Yes	No
2011	Respiratory	Ward	Yes	No	Non-susceptible	Susceptible	Non-susceptible	Susceptible	Susceptible	Susceptible	Non-susceptible	Not avaliable	Yes	No
2009	Respiratory	Ward	Yes	Yes	Non-susceptible	Susceptible	Non-susceptible	Susceptible	Susceptible	Susceptible	Non-susceptible	Not avaliable	Yes	No
2009	Respiratory	Ward	No	No	Non-susceptible	Susceptible	Non-susceptible	Susceptible	Susceptible	Susceptible	Non-susceptible	Not avaliable	Yes	No
2010	Respiratory	OPD	No	No	Non-susceptible	Susceptible	Non-susceptible	Susceptible	Susceptible	Susceptible	Non-susceptible	Not avaliable	Yes	No
2008	Respiratory	Ward	No	No	Non-susceptible	Non-susceptible	Susceptible	Susceptible	Susceptible	Susceptible	Non-susceptible	Not avaliable	Yes	No
2008	Respiratory	ICU	Yes	No	Non-susceptible	Non-susceptible	Susceptible	Susceptible	Non-susceptible	Susceptible	Susceptible	Not avaliable	Yes	No
2008	Blood	ER	No	No	Non-susceptible	Susceptible	Non-susceptible	Susceptible	Susceptible	Susceptible	Non-susceptible	Not avaliable	Yes	No
2018	Respiratory	OPD	No	No	Non-susceptible	Non-susceptible	Susceptible	Susceptible	Non-susceptible	Susceptible	Susceptible	Negative	Yes	No
2014	Respiratory	Ward	No	No	Non-susceptible	Susceptible	Non-susceptible	Susceptible	Susceptible	Non-susceptible	Non-susceptible	Positive	Yes	No
2015	Respiratory	ER	No	No	Non-susceptible	Susceptible	Non-susceptible	Susceptible	Susceptible	Non-susceptible	Non-susceptible	Positive	Yes	No
2007	Respiratory	ICU	Yes	No	Non-susceptible	Non-susceptible	Susceptible	Non-susceptible	Non-susceptible	Susceptible	Non-susceptible	Not avaliable	Yes	No
2011	Respiratory	ICU	Yes	No	Non-susceptible	Non-susceptible	Susceptible	Susceptible	Susceptible	Susceptible	Non-susceptible	Not avaliable	Yes	No
2011	Respiratory	Ward	Yes	No	Non-susceptible	Susceptible	Non-susceptible	Susceptible	Susceptible	Susceptible	Non-susceptible	Not avaliable	Yes	No
2012	Respiratory	ER	No	No	Non-susceptible	Non-susceptible	Non-susceptible	Susceptible	Susceptible	Susceptible	Non-susceptible	Not avaliable	Yes	No
2014	Respiratory	Ward	Yes	Yes	Non-susceptible	Susceptible	Non-susceptible	Susceptible	Susceptible	Susceptible	Non-susceptible	Negative	Yes	No
2008	Respiratory	Ward	No	No	Non-susceptible	Susceptible	Non-susceptible	Susceptible	Susceptible	Susceptible	Non-susceptible	Not avaliable	Yes	No
2013	Respiratory	Ward	No	No	Non-susceptible	Susceptible	Non-susceptible	Susceptible	Susceptible	Susceptible	Non-susceptible	Negative	Yes	No
2007	Respiratory	OPD	No	No	Non-susceptible	Susceptible	Non-susceptible	Susceptible	Susceptible	Susceptible	Non-susceptible	Not avaliable	Yes	No
2011	Respiratory	OPD	No	No	Non-susceptible	Non-susceptible	Susceptible	Susceptible	Non-susceptible	Susceptible	Non-susceptible	Not avaliable	Yes	No
2008	Respiratory	ICU	No	No	Non-susceptible	Non-susceptible	Susceptible	Susceptible	Susceptible	Susceptible	Non-susceptible	Not avaliable	Yes	No
2015	Respiratory	Ward	No	Yes	Non-susceptible	Susceptible	Non-susceptible	Susceptible	Susceptible	Non-susceptible	Non-susceptible	Positive	Yes	No
2013	Respiratory	Ward	No	No	Non-susceptible	Non-susceptible	Susceptible	Susceptible	Non-susceptible	Susceptible	Non-susceptible	Positive	Yes	No
2008	Respiratory	Ward	No	Yes	Non-susceptible	Non-susceptible	Susceptible	Susceptible	Susceptible	Susceptible	Non-susceptible	Not avaliable	Yes	No
2010	Respiratory	OPD	No	No	Non-susceptible	Susceptible	Non-susceptible	Susceptible	Susceptible	Susceptible	Non-susceptible	Not avaliable	Yes	No
2012	Respiratory	ICU	No	No	Non-susceptible	Non-susceptible	Non-susceptible	Susceptible	Susceptible	Susceptible	Non-susceptible	Negative	Yes	No
2008	Respiratory	Ward	Yes	Yes	Non-susceptible	Non-susceptible	Susceptible	Susceptible	Susceptible	Susceptible	Non-susceptible	Not avaliable	Yes	No
2013	Respiratory	OPD	No	No	Non-susceptible	Susceptible	Non-susceptible	Susceptible	Susceptible	Susceptible	Non-susceptible	Positive	Yes	No
2014	Respiratory	ER	No	No	Non-susceptible	Susceptible	Non-susceptible	Susceptible	Susceptible	Non-susceptible	Non-susceptible	Positive	Yes	No
2014	Respiratory	Ward	Yes	Yes	Non-susceptible	Susceptible	Susceptible	Susceptible	Susceptible	Non-susceptible	Non-susceptible	Positive	Yes	No
2009	Respiratory	Ward	No	Yes	Non-susceptible	Susceptible	Non-susceptible	Susceptible	Susceptible	Susceptible	Non-susceptible	Not avaliable	Yes	No
2017	Respiratory	ICU	No	No	Non-susceptible	Non-susceptible	Susceptible	Susceptible	Susceptible	Susceptible	Non-susceptible	Positive	Yes	No
2012	Respiratory	Ward	Yes	Yes	Non-susceptible	Susceptible	Non-susceptible	Susceptible	Susceptible	Susceptible	Non-susceptible	Negative	Yes	No
2008	Respiratory	ICU	Yes	No	Non-susceptible	Non-susceptible	Non-susceptible	Susceptible	Susceptible	Susceptible	Non-susceptible	Not avaliable	Yes	No
2007	Respiratory	Ward	Yes	No	Non-susceptible	Susceptible	Non-susceptible	Susceptible	Susceptible	Susceptible	Non-susceptible	Not avaliable	Yes	No
2007	Respiratory	ICU	No	No	Non-susceptible	Susceptible	Non-susceptible	Susceptible	Susceptible	Susceptible	Non-susceptible	Not avaliable	Yes	No
2007	Respiratory	Ward	No	Yes	Non-susceptible	Susceptible	Non-susceptible	Susceptible	Susceptible	Susceptible	Non-susceptible	Not avaliable	Yes	No
2008	Respiratory	Ward	No	No	Non-susceptible	Susceptible	Non-susceptible	Susceptible	Susceptible	Susceptible	Non-susceptible	Not avaliable	Yes	No
2011	Respiratory	ER	No	No	Non-susceptible	Susceptible	Non-susceptible	Susceptible	Susceptible	Non-susceptible	Non-susceptible	Not avaliable	Yes	No
2007	Respiratory	ICU	No	No	Non-susceptible	Non-susceptible	Non-susceptible	Susceptible	Susceptible	Susceptible	Non-susceptible	Not avaliable	Yes	No
2015	Respiratory	ICU	No	No	Non-susceptible	Non-susceptible	Susceptible	Susceptible	Susceptible	Susceptible	Non-susceptible	Negative	Yes	No
2007	Respiratory	Ward	Yes	No	Non-susceptible	Susceptible	Non-susceptible	Susceptible	Susceptible	Susceptible	Non-susceptible	Not avaliable	Yes	No
2011	Respiratory	OPD	No	No	Non-susceptible	Susceptible	Non-susceptible	Susceptible	Susceptible	Susceptible	Non-susceptible	Not avaliable	Yes	No
2012	Respiratory	ER	No	No	Non-susceptible	Susceptible	Non-susceptible	Susceptible	Susceptible	Susceptible	Non-susceptible	Negative	Yes	No
2009	Respiratory	Ward	Yes	No	Non-susceptible	Non-susceptible	Susceptible	Susceptible	Susceptible	Susceptible	Non-susceptible	Not avaliable	Yes	No
2009	Respiratory	Ward	No	No	Non-susceptible	Susceptible	Non-susceptible	Susceptible	Susceptible	Susceptible	Non-susceptible	Not avaliable	Yes	No
2011	Respiratory	Ward	No	Yes	Non-susceptible	Susceptible	Non-susceptible	Susceptible	Susceptible	Susceptible	Non-susceptible	Not avaliable	Yes	No
2007	Respiratory	ICU	No	No	Non-susceptible	Non-susceptible	Non-susceptible	Susceptible	Susceptible	Susceptible	Non-susceptible	Not avaliable	Yes	No
2007	Respiratory	ICU	No	No	Non-susceptible	Non-susceptible	Susceptible	Susceptible	Susceptible	Susceptible	Non-susceptible	Not avaliable	Yes	No
2009	Respiratory	Ward	No	Yes	Non-susceptible	Susceptible	Susceptible	Susceptible	Susceptible	Non-susceptible	Non-susceptible	Not avaliable	Yes	No
2011	Respiratory	Ward	No	Yes	Non-susceptible	Susceptible	Non-susceptible	Susceptible	Susceptible	Susceptible	Non-susceptible	Not avaliable	Yes	No
2015	Respiratory	Ward	No	No	Non-susceptible	Susceptible	Non-susceptible	Susceptible	Susceptible	Non-susceptible	Non-susceptible	Negative	Yes	No
2017	Respiratory	Ward	No	No	Non-susceptible	Non-susceptible	Non-susceptible	Susceptible	Susceptible	Susceptible	Non-susceptible	Positive	Yes	No
2008	Respiratory	Ward	Yes	No	Non-susceptible	Non-susceptible	Susceptible	Non-susceptible	Non-susceptible	Susceptible	Non-susceptible	Not avaliable	Yes	No
2017	Respiratory	OPD	No	No	Non-susceptible	Non-susceptible	Susceptible	Susceptible	Non-susceptible	Susceptible	Susceptible	Negative	Yes	No
2009	Blood	Ward	Yes	Yes	Non-susceptible	Susceptible	Non-susceptible	Susceptible	Susceptible	Susceptible	Non-susceptible	Not avaliable	Yes	No
2012	Respiratory	ICU	No	No	Non-susceptible	Susceptible	Non-susceptible	Susceptible	Susceptible	Susceptible	Non-susceptible	Positive	Yes	No
2009	Respiratory	Ward	No	Yes	Non-susceptible	Susceptible	Non-susceptible	Susceptible	Susceptible	Susceptible	Non-susceptible	Not avaliable	Yes	No
2018	Respiratory	Ward	No	No	Non-susceptible	Non-susceptible	Susceptible	Susceptible	Non-susceptible	Susceptible	Non-susceptible	Positive	Yes	No
2008	Respiratory	Ward	Yes	Yes	Non-susceptible	Non-susceptible	Susceptible	Non-susceptible	Susceptible	Susceptible	Susceptible	Not avaliable	Yes	No
2014	Respiratory	Ward	No	No	Non-susceptible	Susceptible	Non-susceptible	Susceptible	Susceptible	Non-susceptible	Non-susceptible	Negative	Yes	No
2018	Respiratory	ICU	No	No	Non-susceptible	Non-susceptible	Susceptible	Susceptible	Susceptible	Non-susceptible	Non-susceptible	Negative	Yes	No
2018	Others	OPD	No	No	Non-susceptible	Non-susceptible	Susceptible	Susceptible	Non-susceptible	Susceptible	Non-susceptible	Positive	Yes	No
2009	Others	Ward	No	No	Non-susceptible	Susceptible	Non-susceptible	Susceptible	Susceptible	Susceptible	Non-susceptible	Not avaliable	Yes	No
2008	Respiratory	Ward	Yes	No	Non-susceptible	Susceptible	Non-susceptible	Susceptible	Susceptible	Susceptible	Non-susceptible	Not avaliable	Yes	No
2011	Respiratory	OPD	No	No	Non-susceptible	Non-susceptible	Susceptible	Non-susceptible	Susceptible	Susceptible	Susceptible	Not avaliable	Yes	No
2017	Respiratory	ICU	No	No	Non-susceptible	Non-susceptible	Susceptible	Susceptible	Non-susceptible	Susceptible	Non-susceptible	Negative	Yes	No
2016	Respiratory	ICU	No	No	Non-susceptible	Non-susceptible	Non-susceptible	Susceptible	Susceptible	Susceptible	Non-susceptible	Negative	Yes	No
2015	Respiratory	Ward	No	Yes	Non-susceptible	Susceptible	Non-susceptible	Susceptible	Susceptible	Non-susceptible	Non-susceptible	Negative	Yes	No
2017	Respiratory	Ward	No	No	Non-susceptible	Susceptible	Susceptible	Susceptible	Susceptible	Non-susceptible	Non-susceptible	Positive	Yes	No
2012	Respiratory	OPD	No	No	Non-susceptible	Susceptible	Non-susceptible	Susceptible	Non-susceptible	Susceptible	Non-susceptible	Positive	Yes	No
2010	Respiratory	ICU	No	No	Non-susceptible	Non-susceptible	Susceptible	Non-susceptible	Non-susceptible	Susceptible	Non-susceptible	Not avaliable	Yes	No
2009	Respiratory	ER	No	No	Non-susceptible	Susceptible	Non-susceptible	Susceptible	Susceptible	Susceptible	Non-susceptible	Not avaliable	Yes	No
2012	Respiratory	OPD	No	No	Non-susceptible	Susceptible	Non-susceptible	Susceptible	Non-susceptible	Susceptible	Susceptible	Positive	Yes	No
2015	Respiratory	OPD	No	No	Non-susceptible	Susceptible	Susceptible	Susceptible	Susceptible	Non-susceptible	Non-susceptible	Positive	Yes	No
2018	Others	OPD	No	No	Non-susceptible	Non-susceptible	Susceptible	Susceptible	Susceptible	Susceptible	Non-susceptible	Positive	Yes	No
2014	Respiratory	ER	No	No	Non-susceptible	Susceptible	Non-susceptible	Susceptible	Susceptible	Susceptible	Non-susceptible	Negative	Yes	No
2012	Respiratory	ER	No	No	Non-susceptible	Susceptible	Non-susceptible	Susceptible	Susceptible	Susceptible	Non-susceptible	Negative	Yes	No
2014	Respiratory	ER	No	No	Non-susceptible	Susceptible	Non-susceptible	Susceptible	Susceptible	Susceptible	Non-susceptible	Positive	Yes	No
2008	Respiratory	ICU	No	No	Non-susceptible	Non-susceptible	Susceptible	Susceptible	Non-susceptible	Susceptible	Susceptible	Not avaliable	Yes	No
2013	Respiratory	Ward	No	No	Non-susceptible	Susceptible	Non-susceptible	Susceptible	Susceptible	Non-susceptible	Non-susceptible	Negative	Yes	No
2010	Respiratory	Ward	No	Yes	Non-susceptible	Non-susceptible	Susceptible	Susceptible	Non-susceptible	Susceptible	Non-susceptible	Not avaliable	Yes	No
2010	Respiratory	Ward	No	Yes	Non-susceptible	Susceptible	Non-susceptible	Susceptible	Susceptible	Susceptible	Non-susceptible	Not avaliable	Yes	No
2008	Respiratory	OPD	No	No	Non-susceptible	Susceptible	Non-susceptible	Susceptible	Susceptible	Non-susceptible	Non-susceptible	Not avaliable	Yes	No
2008	Respiratory	ICU	No	No	Non-susceptible	Non-susceptible	Susceptible	Susceptible	Non-susceptible	Susceptible	Susceptible	Not avaliable	Yes	No
2018	Respiratory	ICU	No	No	Non-susceptible	Susceptible	Susceptible	Susceptible	Non-susceptible	Non-susceptible	Non-susceptible	Negative	Yes	No
2013	Respiratory	Ward	Yes	No	Non-susceptible	Susceptible	Non-susceptible	Susceptible	Susceptible	Susceptible	Non-susceptible	Negative	Yes	No
2012	Respiratory	ICU	No	No	Non-susceptible	Non-susceptible	Susceptible	Susceptible	Non-susceptible	Susceptible	Susceptible	Positive	Yes	No
2011	Respiratory	ICU	No	No	Non-susceptible	Non-susceptible	Susceptible	Susceptible	Susceptible	Susceptible	Non-susceptible	Not avaliable	Yes	No
2016	Respiratory	Ward	No	No	Non-susceptible	Susceptible	Non-susceptible	Susceptible	Susceptible	Susceptible	Non-susceptible	Negative	Yes	No
2008	Respiratory	Ward	No	Yes	Non-susceptible	Non-susceptible	Susceptible	Susceptible	Susceptible	Susceptible	Non-susceptible	Not avaliable	Yes	No
2008	Others	OPD	No	No	Non-susceptible	Susceptible	Non-susceptible	Susceptible	Susceptible	Susceptible	Non-susceptible	Not avaliable	Yes	No
2008	Respiratory	ICU	No	No	Non-susceptible	Susceptible	Non-susceptible	Susceptible	Susceptible	Non-susceptible	Non-susceptible	Not avaliable	Yes	No
2009	Respiratory	Ward	No	Yes	Non-susceptible	Susceptible	Non-susceptible	Susceptible	Susceptible	Susceptible	Non-susceptible	Not avaliable	Yes	No
2009	Respiratory	ICU	No	No	Non-susceptible	Non-susceptible	Susceptible	Susceptible	Susceptible	Non-susceptible	Non-susceptible	Not avaliable	Yes	No
2011	Respiratory	Ward	No	No	Non-susceptible	Susceptible	Non-susceptible	Susceptible	Susceptible	Susceptible	Non-susceptible	Not avaliable	Yes	No
2015	Respiratory	ER	No	No	Non-susceptible	Susceptible	Non-susceptible	Susceptible	Susceptible	Susceptible	Non-susceptible	Negative	Yes	No
2011	Respiratory	ER	No	No	Non-susceptible	Susceptible	Non-susceptible	Susceptible	Susceptible	Susceptible	Non-susceptible	Not avaliable	Yes	No
2011	Respiratory	OPD	No	No	Non-susceptible	Susceptible	Non-susceptible	Susceptible	Susceptible	Susceptible	Non-susceptible	Not avaliable	Yes	No
2015	Others	Ward	No	No	Non-susceptible	Susceptible	Non-susceptible	Susceptible	Susceptible	Susceptible	Non-susceptible	Positive	Yes	No
2015	Respiratory	ICU	No	No	Non-susceptible	Non-susceptible	Susceptible	Susceptible	Susceptible	Susceptible	Non-susceptible	Negative	Yes	No
2012	Respiratory	Ward	Yes	Yes	Non-susceptible	Susceptible	Non-susceptible	Susceptible	Susceptible	Susceptible	Non-susceptible	Negative	Yes	No
2009	Respiratory	Ward	No	No	Non-susceptible	Susceptible	Non-susceptible	Susceptible	Susceptible	Non-susceptible	Non-susceptible	Not avaliable	Yes	No
2012	Respiratory	Ward	No	No	Non-susceptible	Susceptible	Non-susceptible	Susceptible	Susceptible	Susceptible	Non-susceptible	Not avaliable	Yes	No
2010	Respiratory	OPD	No	No	Non-susceptible	Non-susceptible	Susceptible	Susceptible	Susceptible	Susceptible	Non-susceptible	Not avaliable	Yes	No
2009	Respiratory	ICU	No	No	Non-susceptible	Non-susceptible	Susceptible	Susceptible	Non-susceptible	Susceptible	Non-susceptible	Not avaliable	Yes	No
2010	Respiratory	ER	No	No	Non-susceptible	Susceptible	Non-susceptible	Susceptible	Susceptible	Susceptible	Non-susceptible	Not avaliable	Yes	No
2007	Respiratory	Ward	No	No	Non-susceptible	Non-susceptible	Non-susceptible	Susceptible	Susceptible	Susceptible	Non-susceptible	Not avaliable	Yes	No
2010	Respiratory	ICU	No	No	Susceptible	Susceptible	Susceptible	Susceptible	Non-susceptible	Non-susceptible	Non-susceptible	Not avaliable	Yes	No
2017	Respiratory	Ward	No	No	Non-susceptible	Susceptible	Susceptible	Susceptible	Susceptible	Non-susceptible	Non-susceptible	Negative	Yes	No
2010	Respiratory	ICU	No	No	Non-susceptible	Non-susceptible	Susceptible	Susceptible	Susceptible	Susceptible	Non-susceptible	Not avaliable	Yes	No
2014	Respiratory	ICU	No	No	Non-susceptible	Susceptible	Non-susceptible	Susceptible	Susceptible	Susceptible	Non-susceptible	Negative	Yes	No
2007	Respiratory	OPD	No	No	Non-susceptible	Susceptible	Non-susceptible	Susceptible	Susceptible	Non-susceptible	Non-susceptible	Not avaliable	Yes	No
2011	Respiratory	Ward	No	Yes	Non-susceptible	Susceptible	Non-susceptible	Susceptible	Susceptible	Susceptible	Non-susceptible	Not avaliable	Yes	No
2012	Respiratory	Ward	No	No	Non-susceptible	Non-susceptible	Susceptible	Susceptible	Susceptible	Susceptible	Non-susceptible	Positive	Yes	No
2007	Respiratory	ICU	No	No	Non-susceptible	Non-susceptible	Susceptible	Susceptible	Susceptible	Susceptible	Non-susceptible	Not avaliable	Yes	No
2007	Respiratory	Ward	No	No	Non-susceptible	Susceptible	Non-susceptible	Susceptible	Susceptible	Non-susceptible	Non-susceptible	Not avaliable	Yes	No
2011	Respiratory	ER	No	No	Non-susceptible	Susceptible	Non-susceptible	Susceptible	Susceptible	Non-susceptible	Susceptible	Not avaliable	Yes	No
2017	Respiratory	Ward	No	No	Non-susceptible	Non-susceptible	Susceptible	Susceptible	Susceptible	Susceptible	Non-susceptible	Negative	Yes	No
2008	Respiratory	Ward	No	Yes	Non-susceptible	Susceptible	Non-susceptible	Susceptible	Susceptible	Non-susceptible	Non-susceptible	Not avaliable	Yes	No
2015	Respiratory	Ward	No	Yes	Non-susceptible	Non-susceptible	Susceptible	Susceptible	Susceptible	Non-susceptible	Non-susceptible	Negative	Yes	No
2010	Respiratory	OPD	No	No	Non-susceptible	Susceptible	Non-susceptible	Susceptible	Susceptible	Susceptible	Non-susceptible	Not avaliable	Yes	No
2009	Respiratory	Ward	No	Yes	Non-susceptible	Susceptible	Non-susceptible	Susceptible	Susceptible	Non-susceptible	Susceptible	Not avaliable	Yes	No
2008	Respiratory	ER	No	No	Non-susceptible	Non-susceptible	Susceptible	Susceptible	Non-susceptible	Susceptible	Non-susceptible	Not avaliable	Yes	No
2014	Respiratory	OPD	No	No	Non-susceptible	Non-susceptible	Susceptible	Susceptible	Susceptible	Susceptible	Non-susceptible	Negative	Yes	No
2008	Respiratory	Ward	No	Yes	Non-susceptible	Non-susceptible	Non-susceptible	Susceptible	Susceptible	Susceptible	Non-susceptible	Not avaliable	Yes	No
2007	Respiratory	Ward	No	No	Non-susceptible	Non-susceptible	Non-susceptible	Susceptible	Susceptible	Susceptible	Non-susceptible	Not avaliable	Yes	No
2009	Respiratory	ICU	No	No	Non-susceptible	Non-susceptible	Susceptible	Susceptible	Susceptible	Non-susceptible	Non-susceptible	Not avaliable	Yes	No
2011	Respiratory	OPD	No	No	Non-susceptible	Non-susceptible	Non-susceptible	Susceptible	Susceptible	Susceptible	Non-susceptible	Not avaliable	Yes	No
2017	Respiratory	ICU	Yes	No	Non-susceptible	Non-susceptible	Non-susceptible	Susceptible	Susceptible	Susceptible	Non-susceptible	Positive	Yes	No
2008	Respiratory	ER	No	No	Non-susceptible	Susceptible	Non-susceptible	Susceptible	Susceptible	Susceptible	Non-susceptible	Not avaliable	Yes	No
2009	Respiratory	Ward	No	No	Non-susceptible	Susceptible	Non-susceptible	Susceptible	Susceptible	Susceptible	Non-susceptible	Not avaliable	Yes	No
2009	Respiratory	Ward	No	No	Non-susceptible	Susceptible	Non-susceptible	Susceptible	Susceptible	Susceptible	Non-susceptible	Not avaliable	Yes	No
2008	Respiratory	ER	No	No	Non-susceptible	Susceptible	Non-susceptible	Susceptible	Susceptible	Non-susceptible	Non-susceptible	Not avaliable	Yes	No
2007	Respiratory	OPD	No	No	Non-susceptible	Susceptible	Non-susceptible	Susceptible	Susceptible	Susceptible	Non-susceptible	Not avaliable	Yes	No
2011	Respiratory	ICU	No	No	Non-susceptible	Non-susceptible	Susceptible	Susceptible	Susceptible	Susceptible	Non-susceptible	Not avaliable	Yes	No
2013	Respiratory	Ward	No	No	Non-susceptible	Susceptible	Susceptible	Susceptible	Susceptible	Non-susceptible	Non-susceptible	Negative	Yes	No
2012	Respiratory	ICU	Yes	No	Non-susceptible	Susceptible	Non-susceptible	Susceptible	Susceptible	Susceptible	Non-susceptible	Positive	Yes	No
2012	Respiratory	ER	No	No	Non-susceptible	Susceptible	Non-susceptible	Susceptible	Susceptible	Non-susceptible	Non-susceptible	Not avaliable	Yes	No
2012	Respiratory	OPD	No	No	Non-susceptible	Susceptible	Non-susceptible	Susceptible	Susceptible	Non-susceptible	Non-susceptible	Positive	Yes	No
2008	Respiratory	OPD	No	No	Non-susceptible	Susceptible	Non-susceptible	Susceptible	Susceptible	Non-susceptible	Non-susceptible	Not avaliable	Yes	No
2009	Respiratory	Ward	Yes	Yes	Non-susceptible	Susceptible	Non-susceptible	Susceptible	Susceptible	Non-susceptible	Non-susceptible	Not avaliable	Yes	No
2008	Respiratory	ER	No	No	Non-susceptible	Susceptible	Non-susceptible	Susceptible	Susceptible	Non-susceptible	Non-susceptible	Not avaliable	Yes	No
2011	Respiratory	ER	No	No	Non-susceptible	Non-susceptible	Susceptible	Susceptible	Susceptible	Non-susceptible	Non-susceptible	Not avaliable	Yes	No
2012	Respiratory	ER	No	No	Non-susceptible	Susceptible	Non-susceptible	Susceptible	Susceptible	Susceptible	Non-susceptible	Not avaliable	Yes	No
2007	Respiratory	ICU	No	No	Non-susceptible	Non-susceptible	Susceptible	Susceptible	Susceptible	Non-susceptible	Susceptible	Not avaliable	Yes	No
2011	Respiratory	ICU	No	No	Non-susceptible	Susceptible	Non-susceptible	Susceptible	Susceptible	Non-susceptible	Non-susceptible	Not avaliable	Yes	No
2011	Respiratory	OPD	No	No	Non-susceptible	Susceptible	Non-susceptible	Susceptible	Susceptible	Susceptible	Non-susceptible	Not avaliable	Yes	No
2016	Respiratory	ICU	No	No	Non-susceptible	Susceptible	Non-susceptible	Susceptible	Susceptible	Susceptible	Non-susceptible	Positive	Yes	No
2009	Respiratory	ICU	No	No	Non-susceptible	Non-susceptible	Susceptible	Susceptible	Susceptible	Susceptible	Non-susceptible	Not avaliable	Yes	No
2013	Respiratory	ER	No	No	Non-susceptible	Susceptible	Non-susceptible	Susceptible	Susceptible	Susceptible	Non-susceptible	Negative	Yes	No
2011	Respiratory	OPD	No	No	Non-susceptible	Susceptible	Non-susceptible	Susceptible	Susceptible	Susceptible	Non-susceptible	Not avaliable	Yes	No
2015	Others	OPD	No	No	Non-susceptible	Susceptible	Non-susceptible	Susceptible	Susceptible	Non-susceptible	Non-susceptible	Negative	Yes	No
2011	Respiratory	Ward	No	No	Non-susceptible	Susceptible	Non-susceptible	Susceptible	Susceptible	Susceptible	Non-susceptible	Not avaliable	Yes	No
2011	Respiratory	ER	No	No	Non-susceptible	Susceptible	Non-susceptible	Susceptible	Susceptible	Non-susceptible	Non-susceptible	Not avaliable	Yes	No
2008	Respiratory	ICU	No	No	Non-susceptible	Non-susceptible	Susceptible	Susceptible	Non-susceptible	Susceptible	Susceptible	Not avaliable	Yes	No
2007	Respiratory	Ward	No	Yes	Non-susceptible	Susceptible	Non-susceptible	Susceptible	Susceptible	Susceptible	Non-susceptible	Not avaliable	Yes	No
2018	Others	OPD	No	No	Non-susceptible	Non-susceptible	Susceptible	Susceptible	Non-susceptible	Susceptible	Non-susceptible	Positive	Yes	No
2013	Others	OPD	No	No	Non-susceptible	Susceptible	Non-susceptible	Susceptible	Susceptible	Susceptible	Non-susceptible	Positive	Yes	No
2007	Respiratory	ICU	No	No	Non-susceptible	Non-susceptible	Susceptible	Susceptible	Susceptible	Susceptible	Non-susceptible	Not avaliable	Yes	No
2013	Blood	ER	No	No	Non-susceptible	Susceptible	Non-susceptible	Susceptible	Susceptible	Susceptible	Non-susceptible	Negative	Yes	No
2016	Respiratory	Ward	No	Yes	Non-susceptible	Non-susceptible	Non-susceptible	Susceptible	Susceptible	Susceptible	Non-susceptible	Positive	Yes	No
2014	Respiratory	OPD	No	No	Non-susceptible	Non-susceptible	Susceptible	Susceptible	Susceptible	Susceptible	Non-susceptible	Positive	Yes	No
2012	Respiratory	OPD	No	No	Non-susceptible	Susceptible	Non-susceptible	Susceptible	Susceptible	Susceptible	Non-susceptible	Negative	Yes	No
2014	Respiratory	OPD	No	No	Non-susceptible	Susceptible	Non-susceptible	Susceptible	Susceptible	Non-susceptible	Non-susceptible	Positive	Yes	No
2008	Respiratory	ICU	No	No	Non-susceptible	Non-susceptible	Susceptible	Susceptible	Susceptible	Susceptible	Non-susceptible	Not avaliable	Yes	No
2011	Respiratory	ICU	No	No	Non-susceptible	Non-susceptible	Susceptible	Susceptible	Susceptible	Non-susceptible	Non-susceptible	Not avaliable	Yes	No
2013	Others	Ward	No	No	Non-susceptible	Non-susceptible	Susceptible	Susceptible	Susceptible	Susceptible	Non-susceptible	Negative	Yes	No
2007	Respiratory	ICU	No	No	Non-susceptible	Non-susceptible	Susceptible	Susceptible	Non-susceptible	Susceptible	Non-susceptible	Not avaliable	Yes	No
2014	Respiratory	OPD	No	No	Non-susceptible	Susceptible	Non-susceptible	Susceptible	Susceptible	Susceptible	Non-susceptible	Negative	Yes	No
2008	Respiratory	ICU	No	No	Non-susceptible	Susceptible	Susceptible	Susceptible	Non-susceptible	Non-susceptible	Non-susceptible	Not avaliable	Yes	No
2008	Respiratory	ICU	No	No	Non-susceptible	Non-susceptible	Susceptible	Susceptible	Susceptible	Susceptible	Non-susceptible	Not avaliable	Yes	No
2012	Others	Ward	No	No	Non-susceptible	Non-susceptible	Susceptible	Susceptible	Susceptible	Susceptible	Non-susceptible	Not avaliable	Yes	No
2012	Respiratory	OPD	No	No	Non-susceptible	Susceptible	Non-susceptible	Susceptible	Susceptible	Non-susceptible	Non-susceptible	Not avaliable	Yes	No
2016	Others	Ward	No	No	Non-susceptible	Susceptible	Non-susceptible	Susceptible	Susceptible	Susceptible	Non-susceptible	Negative	Yes	No
2008	Respiratory	Ward	Yes	No	Non-susceptible	Susceptible	Non-susceptible	Susceptible	Susceptible	Susceptible	Non-susceptible	Not avaliable	Yes	No
2011	Respiratory	OPD	No	No	Non-susceptible	Susceptible	Non-susceptible	Susceptible	Susceptible	Susceptible	Non-susceptible	Not avaliable	Yes	No
2015	Respiratory	ICU	Yes	No	Non-susceptible	Non-susceptible	Susceptible	Susceptible	Susceptible	Susceptible	Non-susceptible	Negative	Yes	No
2009	Others	OPD	No	No	Non-susceptible	Susceptible	Non-susceptible	Susceptible	Susceptible	Susceptible	Non-susceptible	Not avaliable	Yes	No
2015	Respiratory	ER	No	No	Non-susceptible	Susceptible	Non-susceptible	Susceptible	Susceptible	Non-susceptible	Non-susceptible	Positive	Yes	No
2009	Respiratory	Ward	No	Yes	Non-susceptible	Susceptible	Non-susceptible	Susceptible	Susceptible	Susceptible	Non-susceptible	Not avaliable	Yes	No
2011	Respiratory	OPD	No	No	Non-susceptible	Susceptible	Non-susceptible	Susceptible	Susceptible	Susceptible	Non-susceptible	Not avaliable	Yes	No
2016	Respiratory	Ward	No	Yes	Non-susceptible	Non-susceptible	Susceptible	Susceptible	Susceptible	Non-susceptible	Non-susceptible	Negative	Yes	No
2007	Respiratory	ICU	Yes	No	Non-susceptible	Non-susceptible	Susceptible	Susceptible	Susceptible	Susceptible	Non-susceptible	Not avaliable	Yes	No
2007	Respiratory	ICU	No	No	Non-susceptible	Non-susceptible	Susceptible	Susceptible	Non-susceptible	Susceptible	Non-susceptible	Not avaliable	Yes	No
2007	Respiratory	ICU	No	No	Non-susceptible	Non-susceptible	Susceptible	Susceptible	Susceptible	Susceptible	Non-susceptible	Not avaliable	Yes	No
2007	Respiratory	ICU	No	No	Non-susceptible	Susceptible	Non-susceptible	Susceptible	Susceptible	Non-susceptible	Non-susceptible	Not avaliable	Yes	No
2015	Blood	ER	No	No	Non-susceptible	Susceptible	Non-susceptible	Susceptible	Susceptible	Susceptible	Non-susceptible	Not avaliable	Yes	No
2007	Respiratory	Ward	Yes	No	Non-susceptible	Susceptible	Non-susceptible	Susceptible	Susceptible	Non-susceptible	Non-susceptible	Not avaliable	Yes	No
2007	Respiratory	ICU	Yes	No	Non-susceptible	Non-susceptible	Susceptible	Susceptible	Susceptible	Non-susceptible	Non-susceptible	Not avaliable	Yes	No
2016	Respiratory	ICU	No	No	Non-susceptible	Non-susceptible	Susceptible	Susceptible	Susceptible	Susceptible	Non-susceptible	Negative	Yes	No
2007	Respiratory	ICU	No	No	Non-susceptible	Non-susceptible	Susceptible	Non-susceptible	Non-susceptible	Susceptible	Non-susceptible	Not avaliable	Yes	No
2010	Respiratory	OPD	No	No	Non-susceptible	Non-susceptible	Susceptible	Susceptible	Susceptible	Susceptible	Non-susceptible	Not avaliable	Yes	No
2007	Others	Ward	No	No	Non-susceptible	Susceptible	Non-susceptible	Susceptible	Susceptible	Susceptible	Non-susceptible	Not avaliable	Yes	No
2007	Respiratory	ICU	No	No	Non-susceptible	Non-susceptible	Susceptible	Susceptible	Susceptible	Susceptible	Non-susceptible	Not avaliable	Yes	No
2007	Respiratory	Ward	No	No	Non-susceptible	Susceptible	Non-susceptible	Susceptible	Susceptible	Susceptible	Non-susceptible	Not avaliable	Yes	No
2007	Respiratory	ICU	No	No	Non-susceptible	Non-susceptible	Non-susceptible	Susceptible	Susceptible	Susceptible	Non-susceptible	Not avaliable	Yes	No
2007	Respiratory	ICU	No	No	Non-susceptible	Non-susceptible	Non-susceptible	Susceptible	Susceptible	Susceptible	Non-susceptible	Not avaliable	Yes	No
2010	Respiratory	ICU	No	No	Susceptible	Susceptible	Susceptible	Susceptible	Non-susceptible	Non-susceptible	Non-susceptible	Not avaliable	Yes	No
2014	Respiratory	OPD	No	No	Non-susceptible	Susceptible	Non-susceptible	Susceptible	Susceptible	Susceptible	Non-susceptible	Negative	Yes	No
2008	Respiratory	Ward	No	No	Non-susceptible	Susceptible	Non-susceptible	Susceptible	Susceptible	Susceptible	Non-susceptible	Not avaliable	Yes	No
2008	Respiratory	ICU	No	No	Non-susceptible	Susceptible	Susceptible	Susceptible	Non-susceptible	Non-susceptible	Non-susceptible	Not avaliable	Yes	No
2018	Respiratory	OPD	No	No	Susceptible	Susceptible	Susceptible	Susceptible	Non-susceptible	Non-susceptible	Non-susceptible	Negative	Yes	No
2012	Others	Ward	Yes	No	Non-susceptible	Susceptible	Non-susceptible	Susceptible	Susceptible	Susceptible	Non-susceptible	Negative	Yes	No
2014	Respiratory	ER	No	No	Non-susceptible	Susceptible	Susceptible	Non-susceptible	Susceptible	Susceptible	Non-susceptible	Positive	Yes	No
2008	Respiratory	OPD	No	No	Non-susceptible	Non-susceptible	Susceptible	Susceptible	Susceptible	Susceptible	Non-susceptible	Not avaliable	Yes	No
2007	Respiratory	ICU	No	No	Non-susceptible	Non-susceptible	Susceptible	Susceptible	Susceptible	Susceptible	Non-susceptible	Not avaliable	Yes	No
2007	Respiratory	ICU	No	No	Non-susceptible	Non-susceptible	Non-susceptible	Susceptible	Susceptible	Susceptible	Non-susceptible	Not avaliable	Yes	No
2007	Respiratory	Ward	Yes	No	Non-susceptible	Non-susceptible	Susceptible	Non-susceptible	Non-susceptible	Susceptible	Non-susceptible	Not avaliable	Yes	No
2007	Respiratory	ICU	No	No	Non-susceptible	Non-susceptible	Susceptible	Susceptible	Non-susceptible	Susceptible	Non-susceptible	Not avaliable	Yes	No
2007	Respiratory	ICU	No	No	Non-susceptible	Non-susceptible	Susceptible	Susceptible	Susceptible	Susceptible	Non-susceptible	Not avaliable	Yes	No
2007	Respiratory	ICU	No	No	Non-susceptible	Susceptible	Susceptible	Susceptible	Non-susceptible	Non-susceptible	Non-susceptible	Not avaliable	Yes	No
2014	Respiratory	Ward	No	Yes	Non-susceptible	Non-susceptible	Non-susceptible	Susceptible	Susceptible	Susceptible	Non-susceptible	Negative	Yes	No
2013	Respiratory	ICU	No	No	Non-susceptible	Susceptible	Non-susceptible	Susceptible	Susceptible	Susceptible	Non-susceptible	Positive	Yes	No
2007	Respiratory	ICU	No	No	Non-susceptible	Susceptible	Non-susceptible	Susceptible	Susceptible	Susceptible	Non-susceptible	Not avaliable	Yes	No
2007	Others	Ward	No	No	Non-susceptible	Non-susceptible	Non-susceptible	Susceptible	Susceptible	Susceptible	Non-susceptible	Not avaliable	Yes	No
2015	Respiratory	Ward	No	No	Non-susceptible	Susceptible	Non-susceptible	Susceptible	Susceptible	Susceptible	Non-susceptible	Positive	Yes	No
2007	Respiratory	ICU	No	No	Non-susceptible	Non-susceptible	Susceptible	Susceptible	Susceptible	Susceptible	Non-susceptible	Not avaliable	Yes	No
2011	Respiratory	OPD	No	No	Non-susceptible	Susceptible	Non-susceptible	Susceptible	Susceptible	Non-susceptible	Non-susceptible	Not avaliable	Yes	No
2012	Respiratory	ER	No	No	Non-susceptible	Susceptible	Non-susceptible	Susceptible	Susceptible	Non-susceptible	Non-susceptible	Negative	Yes	No
2016	Respiratory	OPD	No	No	Non-susceptible	Susceptible	Non-susceptible	Susceptible	Susceptible	Susceptible	Non-susceptible	Negative	Yes	No
2008	Respiratory	Ward	Yes	No	Non-susceptible	Susceptible	Non-susceptible	Susceptible	Susceptible	Susceptible	Non-susceptible	Not avaliable	Yes	No
2007	Respiratory	Ward	No	No	Non-susceptible	Susceptible	Non-susceptible	Susceptible	Susceptible	Susceptible	Non-susceptible	Not avaliable	Yes	No
2007	Respiratory	ICU	No	No	Non-susceptible	Non-susceptible	Susceptible	Susceptible	Susceptible	Susceptible	Non-susceptible	Not avaliable	Yes	No
2008	Respiratory	ICU	No	No	Non-susceptible	Susceptible	Susceptible	Susceptible	Non-susceptible	Susceptible	Non-susceptible	Not avaliable	Yes	No
2010	Respiratory	OPD	No	No	Non-susceptible	Susceptible	Non-susceptible	Susceptible	Susceptible	Susceptible	Non-susceptible	Not avaliable	Yes	No
2014	Respiratory	Ward	No	No	Non-susceptible	Susceptible	Non-susceptible	Susceptible	Susceptible	Non-susceptible	Non-susceptible	Negative	Yes	No
2009	Respiratory	Ward	No	Yes	Non-susceptible	Susceptible	Non-susceptible	Susceptible	Susceptible	Susceptible	Non-susceptible	Not avaliable	Yes	No
2007	Respiratory	Ward	No	No	Non-susceptible	Susceptible	Non-susceptible	Susceptible	Non-susceptible	Susceptible	Non-susceptible	Not avaliable	Yes	No
2017	Others	Ward	No	No	Non-susceptible	Non-susceptible	Susceptible	Susceptible	Susceptible	Susceptible	Non-susceptible	Positive	Yes	No
2008	Others	OPD	No	No	Non-susceptible	Susceptible	Non-susceptible	Susceptible	Susceptible	Susceptible	Non-susceptible	Not avaliable	Yes	No
2010	Respiratory	ER	No	No	Non-susceptible	Susceptible	Non-susceptible	Susceptible	Susceptible	Susceptible	Non-susceptible	Not avaliable	Yes	No
2007	Respiratory	ICU	Yes	No	Non-susceptible	Non-susceptible	Non-susceptible	Susceptible	Susceptible	Susceptible	Non-susceptible	Not avaliable	Yes	No
2007	Respiratory	Ward	No	No	Non-susceptible	Non-susceptible	Susceptible	Non-susceptible	Susceptible	Susceptible	Non-susceptible	Not avaliable	Yes	No
2007	Respiratory	ICU	Yes	No	Non-susceptible	Non-susceptible	Susceptible	Susceptible	Susceptible	Non-susceptible	Non-susceptible	Not avaliable	Yes	No
2007	Respiratory	ICU	No	No	Non-susceptible	Non-susceptible	Non-susceptible	Susceptible	Susceptible	Susceptible	Non-susceptible	Not avaliable	Yes	No
2011	Others	Ward	Yes	Yes	Non-susceptible	Susceptible	Non-susceptible	Susceptible	Susceptible	Non-susceptible	Non-susceptible	Not avaliable	Yes	No
2014	Respiratory	ER	No	No	Non-susceptible	Susceptible	Non-susceptible	Susceptible	Susceptible	Susceptible	Non-susceptible	Positive	Yes	No
2011	Respiratory	OPD	No	No	Non-susceptible	Susceptible	Non-susceptible	Susceptible	Susceptible	Susceptible	Non-susceptible	Not avaliable	Yes	No
2014	Respiratory	ICU	No	No	Non-susceptible	Non-susceptible	Non-susceptible	Susceptible	Susceptible	Susceptible	Non-susceptible	Negative	Yes	No
2009	Respiratory	ICU	No	No	Non-susceptible	Non-susceptible	Susceptible	Susceptible	Susceptible	Non-susceptible	Non-susceptible	Not avaliable	Yes	No
2009	Respiratory	ICU	No	No	Non-susceptible	Non-susceptible	Susceptible	Susceptible	Susceptible	Susceptible	Non-susceptible	Not avaliable	Yes	No
2012	Respiratory	Ward	No	Yes	Non-susceptible	Non-susceptible	Susceptible	Non-susceptible	Susceptible	Susceptible	Non-susceptible	Not avaliable	Yes	No
2014	Respiratory	ICU	No	No	Non-susceptible	Susceptible	Non-susceptible	Susceptible	Susceptible	Susceptible	Non-susceptible	Positive	Yes	No
2014	Respiratory	Ward	No	No	Non-susceptible	Susceptible	Non-susceptible	Susceptible	Susceptible	Non-susceptible	Non-susceptible	Negative	Yes	No
2018	Respiratory	Ward	No	No	Non-susceptible	Non-susceptible	Susceptible	Susceptible	Susceptible	Susceptible	Non-susceptible	Positive	Yes	No
2008	Respiratory	ICU	No	No	Non-susceptible	Non-susceptible	Susceptible	Susceptible	Susceptible	Susceptible	Non-susceptible	Not avaliable	Yes	No
2012	Respiratory	ER	No	No	Non-susceptible	Susceptible	Non-susceptible	Susceptible	Susceptible	Susceptible	Non-susceptible	Negative	Yes	No
2007	Respiratory	ICU	No	No	Non-susceptible	Non-susceptible	Susceptible	Susceptible	Susceptible	Susceptible	Non-susceptible	Not avaliable	Yes	No
2008	Respiratory	Ward	Yes	No	Non-susceptible	Susceptible	Non-susceptible	Susceptible	Susceptible	Non-susceptible	Non-susceptible	Not avaliable	Yes	No
2016	Respiratory	OPD	No	No	Non-susceptible	Susceptible	Non-susceptible	Susceptible	Susceptible	Non-susceptible	Non-susceptible	Negative	Yes	No
2008	Respiratory	Ward	No	No	Susceptible	Susceptible	Non-susceptible	Susceptible	Susceptible	Non-susceptible	Non-susceptible	Not avaliable	Yes	No
2008	Respiratory	OPD	No	No	Non-susceptible	Susceptible	Non-susceptible	Susceptible	Susceptible	Susceptible	Non-susceptible	Not avaliable	Yes	No
2008	Respiratory	ICU	Yes	No	Non-susceptible	Susceptible	Non-susceptible	Susceptible	Susceptible	Susceptible	Non-susceptible	Not avaliable	Yes	No
2008	Respiratory	ER	No	No	Non-susceptible	Susceptible	Non-susceptible	Susceptible	Susceptible	Non-susceptible	Non-susceptible	Not avaliable	Yes	No
2009	Respiratory	OPD	No	No	Non-susceptible	Susceptible	Non-susceptible	Susceptible	Susceptible	Susceptible	Non-susceptible	Not avaliable	Yes	No
2012	Respiratory	ER	No	No	Non-susceptible	Susceptible	Non-susceptible	Susceptible	Susceptible	Susceptible	Non-susceptible	Not avaliable	Yes	No
2011	Respiratory	Ward	No	Yes	Non-susceptible	Susceptible	Non-susceptible	Susceptible	Susceptible	Susceptible	Non-susceptible	Not avaliable	Yes	No
2008	Respiratory	ICU	No	No	Non-susceptible	Non-susceptible	Susceptible	Susceptible	Susceptible	Susceptible	Non-susceptible	Not avaliable	Yes	No
2009	Respiratory	OPD	No	No	Non-susceptible	Susceptible	Non-susceptible	Susceptible	Susceptible	Susceptible	Non-susceptible	Not avaliable	Yes	No
2008	Respiratory	ICU	No	No	Non-susceptible	Non-susceptible	Susceptible	Non-susceptible	Susceptible	Susceptible	Susceptible	Not avaliable	Yes	No
2008	Respiratory	ICU	No	No	Non-susceptible	Susceptible	Non-susceptible	Susceptible	Susceptible	Susceptible	Non-susceptible	Not avaliable	Yes	No
2008	Respiratory	Ward	No	Yes	Non-susceptible	Non-susceptible	Susceptible	Susceptible	Susceptible	Susceptible	Non-susceptible	Not avaliable	Yes	No
2011	Respiratory	ICU	No	No	Non-susceptible	Non-susceptible	Susceptible	Susceptible	Susceptible	Non-susceptible	Non-susceptible	Not avaliable	Yes	No
2011	Respiratory	ICU	No	No	Non-susceptible	Non-susceptible	Susceptible	Susceptible	Susceptible	Susceptible	Non-susceptible	Not avaliable	Yes	No
2008	Respiratory	ICU	Yes	No	Non-susceptible	Non-susceptible	Susceptible	Susceptible	Susceptible	Non-susceptible	Non-susceptible	Not avaliable	Yes	No
2008	Respiratory	ICU	Yes	No	Non-susceptible	Susceptible	Non-susceptible	Susceptible	Susceptible	Susceptible	Non-susceptible	Not avaliable	Yes	No
2008	Respiratory	Ward	Yes	No	Non-susceptible	Susceptible	Non-susceptible	Susceptible	Susceptible	Non-susceptible	Non-susceptible	Not avaliable	Yes	No
2011	Respiratory	Ward	No	No	Non-susceptible	Non-susceptible	Non-susceptible	Susceptible	Susceptible	Susceptible	Susceptible	Not avaliable	Yes	No
2016	Respiratory	Ward	No	Yes	Non-susceptible	Susceptible	Non-susceptible	Susceptible	Susceptible	Susceptible	Non-susceptible	Negative	Yes	No
2011	Others	OPD	No	No	Non-susceptible	Susceptible	Non-susceptible	Susceptible	Susceptible	Non-susceptible	Non-susceptible	Not avaliable	Yes	No
2008	Respiratory	ICU	Yes	No	Non-susceptible	Non-susceptible	Non-susceptible	Susceptible	Susceptible	Susceptible	Non-susceptible	Not avaliable	Yes	No
2008	Respiratory	Ward	Yes	No	Non-susceptible	Susceptible	Non-susceptible	Susceptible	Susceptible	Susceptible	Non-susceptible	Not avaliable	Yes	No
2008	Respiratory	ICU	No	No	Non-susceptible	Non-susceptible	Susceptible	Susceptible	Susceptible	Non-susceptible	Non-susceptible	Not avaliable	Yes	No
2011	Respiratory	Ward	No	Yes	Non-susceptible	Susceptible	Non-susceptible	Susceptible	Susceptible	Susceptible	Non-susceptible	Not avaliable	Yes	No
2012	Respiratory	Ward	Yes	No	Non-susceptible	Susceptible	Non-susceptible	Susceptible	Susceptible	Susceptible	Non-susceptible	Not avaliable	Yes	No
2012	Respiratory	Ward	No	Yes	Non-susceptible	Susceptible	Non-susceptible	Susceptible	Susceptible	Susceptible	Non-susceptible	Positive	Yes	No
2010	Respiratory	ICU	No	No	Non-susceptible	Non-susceptible	Susceptible	Non-susceptible	Non-susceptible	Susceptible	Susceptible	Not avaliable	Yes	No
2008	Respiratory	Ward	No	Yes	Non-susceptible	Susceptible	Non-susceptible	Susceptible	Susceptible	Non-susceptible	Non-susceptible	Not avaliable	Yes	No
2016	Respiratory	Ward	No	No	Non-susceptible	Susceptible	Non-susceptible	Susceptible	Susceptible	Non-susceptible	Non-susceptible	Positive	Yes	No
2008	Respiratory	ICU	No	No	Non-susceptible	Susceptible	Non-susceptible	Susceptible	Susceptible	Susceptible	Non-susceptible	Not avaliable	Yes	No
2011	Respiratory	Ward	No	No	Non-susceptible	Susceptible	Non-susceptible	Susceptible	Susceptible	Susceptible	Non-susceptible	Not avaliable	Yes	No
2009	Respiratory	Ward	No	Yes	Non-susceptible	Non-susceptible	Susceptible	Susceptible	Susceptible	Susceptible	Non-susceptible	Not avaliable	Yes	No
2008	Respiratory	ICU	No	No	Non-susceptible	Non-susceptible	Susceptible	Susceptible	Non-susceptible	Susceptible	Susceptible	Not avaliable	Yes	No
2011	Respiratory	ER	No	No	Non-susceptible	Non-susceptible	Non-susceptible	Susceptible	Susceptible	Susceptible	Non-susceptible	Not avaliable	Yes	No
2010	Respiratory	ICU	No	No	Non-susceptible	Non-susceptible	Susceptible	Susceptible	Susceptible	Non-susceptible	Non-susceptible	Not avaliable	Yes	No
2008	Respiratory	OPD	No	No	Non-susceptible	Susceptible	Non-susceptible	Susceptible	Susceptible	Susceptible	Non-susceptible	Not avaliable	Yes	No
2014	Respiratory	ICU	No	No	Non-susceptible	Non-susceptible	Susceptible	Susceptible	Susceptible	Susceptible	Non-susceptible	Negative	Yes	No
2008	Others	Ward	No	No	Non-susceptible	Susceptible	Non-susceptible	Susceptible	Susceptible	Susceptible	Non-susceptible	Not avaliable	Yes	No
2010	Respiratory	ICU	No	No	Non-susceptible	Susceptible	Susceptible	Susceptible	Non-susceptible	Non-susceptible	Non-susceptible	Not avaliable	Yes	No
2008	Respiratory	Ward	No	No	Non-susceptible	Susceptible	Non-susceptible	Susceptible	Susceptible	Susceptible	Non-susceptible	Not avaliable	Yes	No
2008	Respiratory	OPD	No	No	Non-susceptible	Susceptible	Non-susceptible	Susceptible	Susceptible	Non-susceptible	Non-susceptible	Not avaliable	Yes	No
2008	Respiratory	ICU	No	No	Non-susceptible	Non-susceptible	Susceptible	Susceptible	Non-susceptible	Susceptible	Non-susceptible	Not avaliable	Yes	No
2008	Respiratory	ICU	Yes	No	Non-susceptible	Non-susceptible	Susceptible	Susceptible	Susceptible	Susceptible	Non-susceptible	Not avaliable	Yes	No
2008	Respiratory	OPD	No	No	Non-susceptible	Susceptible	Non-susceptible	Susceptible	Susceptible	Susceptible	Non-susceptible	Not avaliable	Yes	No
2010	Respiratory	OPD	No	No	Non-susceptible	Susceptible	Non-susceptible	Susceptible	Susceptible	Susceptible	Non-susceptible	Not avaliable	Yes	No
2008	Respiratory	ER	No	No	Non-susceptible	Non-susceptible	Non-susceptible	Susceptible	Susceptible	Susceptible	Non-susceptible	Not avaliable	Yes	No
2008	Respiratory	Ward	No	Yes	Non-susceptible	Susceptible	Susceptible	Susceptible	Susceptible	Non-susceptible	Non-susceptible	Not avaliable	Yes	No
2008	Respiratory	ICU	No	No	Non-susceptible	Non-susceptible	Susceptible	Susceptible	Non-susceptible	Susceptible	Susceptible	Not avaliable	Yes	No
2010	Respiratory	OPD	No	No	Non-susceptible	Non-susceptible	Susceptible	Susceptible	Non-susceptible	Susceptible	Non-susceptible	Not avaliable	Yes	No
2008	Others	OPD	No	No	Non-susceptible	Susceptible	Non-susceptible	Susceptible	Susceptible	Susceptible	Non-susceptible	Not avaliable	Yes	No
2014	Respiratory	Ward	No	Yes	Non-susceptible	Susceptible	Non-susceptible	Susceptible	Susceptible	Susceptible	Non-susceptible	Negative	Yes	No
2017	Respiratory	Ward	Yes	No	Non-susceptible	Non-susceptible	Susceptible	Susceptible	Non-susceptible	Susceptible	Non-susceptible	Positive	Yes	No
2014	Respiratory	OPD	No	No	Non-susceptible	Susceptible	Non-susceptible	Susceptible	Susceptible	Susceptible	Non-susceptible	Negative	Yes	No
2008	Respiratory	ICU	No	No	Non-susceptible	Susceptible	Susceptible	Non-susceptible	Susceptible	Susceptible	Non-susceptible	Not avaliable	Yes	No
2010	Blood	ER	No	No	Non-susceptible	Susceptible	Non-susceptible	Susceptible	Susceptible	Non-susceptible	Non-susceptible	Not avaliable	Yes	No
2009	Respiratory	OPD	No	No	Non-susceptible	Susceptible	Non-susceptible	Susceptible	Susceptible	Non-susceptible	Susceptible	Not avaliable	Yes	No
2012	Respiratory	OPD	No	No	Non-susceptible	Susceptible	Non-susceptible	Susceptible	Susceptible	Susceptible	Non-susceptible	Negative	Yes	No
2011	Others	OPD	No	No	Non-susceptible	Susceptible	Non-susceptible	Susceptible	Susceptible	Non-susceptible	Non-susceptible	Not avaliable	Yes	No
2011	Respiratory	OPD	No	No	Non-susceptible	Susceptible	Non-susceptible	Susceptible	Susceptible	Susceptible	Non-susceptible	Not avaliable	Yes	No
2014	Respiratory	ICU	No	No	Non-susceptible	Susceptible	Non-susceptible	Susceptible	Susceptible	Susceptible	Non-susceptible	Positive	Yes	No
2018	Respiratory	Ward	No	No	Non-susceptible	Non-susceptible	Susceptible	Susceptible	Susceptible	Susceptible	Non-susceptible	Positive	Yes	No
2014	Respiratory	Ward	No	Yes	Non-susceptible	Susceptible	Non-susceptible	Susceptible	Susceptible	Susceptible	Non-susceptible	Negative	Yes	No
2013	Respiratory	Ward	No	No	Non-susceptible	Susceptible	Non-susceptible	Susceptible	Susceptible	Susceptible	Non-susceptible	Negative	Yes	No
2010	Respiratory	ICU	No	No	Non-susceptible	Non-susceptible	Susceptible	Susceptible	Susceptible	Susceptible	Non-susceptible	Not avaliable	Yes	No
2015	Respiratory	OPD	No	No	Non-susceptible	Susceptible	Non-susceptible	Susceptible	Susceptible	Non-susceptible	Non-susceptible	Positive	Yes	No
2009	Blood	ER	No	No	Non-susceptible	Susceptible	Non-susceptible	Susceptible	Susceptible	Susceptible	Non-susceptible	Not avaliable	Yes	No
2009	Respiratory	OPD	No	No	Non-susceptible	Non-susceptible	Susceptible	Non-susceptible	Non-susceptible	Susceptible	Non-susceptible	Not avaliable	Yes	No
2009	Respiratory	Ward	Yes	No	Non-susceptible	Non-susceptible	Susceptible	Non-susceptible	Susceptible	Susceptible	Susceptible	Not avaliable	Yes	No
2009	Respiratory	Ward	No	Yes	Non-susceptible	Non-susceptible	Susceptible	Non-susceptible	Susceptible	Susceptible	Susceptible	Not avaliable	Yes	No
2009	Respiratory	ICU	No	No	Non-susceptible	Non-susceptible	Susceptible	Susceptible	Susceptible	Susceptible	Non-susceptible	Not avaliable	Yes	No
2011	Respiratory	OPD	No	No	Non-susceptible	Susceptible	Non-susceptible	Susceptible	Susceptible	Non-susceptible	Non-susceptible	Not avaliable	Yes	No
2009	Respiratory	ICU	No	No	Non-susceptible	Non-susceptible	Susceptible	Susceptible	Susceptible	Susceptible	Non-susceptible	Not avaliable	Yes	No
2009	Respiratory	ICU	No	No	Non-susceptible	Non-susceptible	Susceptible	Non-susceptible	Non-susceptible	Susceptible	Susceptible	Not avaliable	Yes	No
2009	Respiratory	ICU	No	No	Non-susceptible	Non-susceptible	Susceptible	Susceptible	Non-susceptible	Susceptible	Non-susceptible	Not avaliable	Yes	No
2011	Respiratory	ICU	No	No	Non-susceptible	Non-susceptible	Susceptible	Susceptible	Susceptible	Non-susceptible	Non-susceptible	Not avaliable	Yes	No
2011	Respiratory	ICU	No	No	Non-susceptible	Non-susceptible	Non-susceptible	Susceptible	Susceptible	Susceptible	Non-susceptible	Not avaliable	Yes	No
2009	Respiratory	Ward	No	No	Non-susceptible	Non-susceptible	Non-susceptible	Susceptible	Susceptible	Susceptible	Susceptible	Not avaliable	Yes	No
2015	Respiratory	Ward	No	Yes	Non-susceptible	Susceptible	Non-susceptible	Susceptible	Susceptible	Non-susceptible	Non-susceptible	Positive	Yes	No
2011	Respiratory	ER	No	No	Non-susceptible	Susceptible	Non-susceptible	Susceptible	Susceptible	Non-susceptible	Non-susceptible	Not avaliable	Yes	No
2009	Respiratory	ICU	No	No	Non-susceptible	Non-susceptible	Susceptible	Non-susceptible	Susceptible	Susceptible	Non-susceptible	Not avaliable	Yes	No
2017	Respiratory	ICU	No	No	Non-susceptible	Non-susceptible	Susceptible	Susceptible	Susceptible	Susceptible	Non-susceptible	Positive	Yes	No
2010	Respiratory	Ward	No	No	Non-susceptible	Susceptible	Non-susceptible	Susceptible	Susceptible	Susceptible	Non-susceptible	Not avaliable	Yes	No
2009	Respiratory	ICU	No	No	Non-susceptible	Susceptible	Non-susceptible	Susceptible	Susceptible	Susceptible	Non-susceptible	Not avaliable	Yes	No
2018	Respiratory	ICU	No	No	Non-susceptible	Susceptible	Susceptible	Susceptible	Susceptible	Non-susceptible	Non-susceptible	Positive	Yes	No
2011	Respiratory	ICU	No	No	Non-susceptible	Non-susceptible	Susceptible	Susceptible	Non-susceptible	Susceptible	Susceptible	Not avaliable	Yes	No
2018	Respiratory	ICU	Yes	No	Non-susceptible	Non-susceptible	Susceptible	Susceptible	Non-susceptible	Susceptible	Non-susceptible	Positive	Yes	No
2012	Respiratory	ER	No	No	Non-susceptible	Susceptible	Non-susceptible	Susceptible	Susceptible	Susceptible	Non-susceptible	Negative	Yes	No
2010	Respiratory	ICU	No	No	Non-susceptible	Susceptible	Non-susceptible	Susceptible	Susceptible	Susceptible	Non-susceptible	Not avaliable	Yes	No
2009	Respiratory	Ward	No	No	Non-susceptible	Non-susceptible	Non-susceptible	Susceptible	Susceptible	Susceptible	Non-susceptible	Not avaliable	Yes	No
2009	Respiratory	Ward	No	Yes	Non-susceptible	Susceptible	Non-susceptible	Susceptible	Susceptible	Non-susceptible	Non-susceptible	Not avaliable	Yes	No
2012	Respiratory	OPD	No	No	Non-susceptible	Non-susceptible	Non-susceptible	Susceptible	Susceptible	Susceptible	Non-susceptible	Positive	Yes	No
2013	Respiratory	OPD	No	No	Non-susceptible	Susceptible	Non-susceptible	Susceptible	Susceptible	Susceptible	Non-susceptible	Negative	Yes	No
2009	Respiratory	Ward	Yes	No	Non-susceptible	Susceptible	Non-susceptible	Susceptible	Susceptible	Non-susceptible	Non-susceptible	Not avaliable	Yes	No
2011	Respiratory	OPD	No	No	Non-susceptible	Susceptible	Non-susceptible	Susceptible	Susceptible	Susceptible	Non-susceptible	Not avaliable	Yes	No
2009	Respiratory	Ward	No	No	Non-susceptible	Susceptible	Non-susceptible	Susceptible	Susceptible	Susceptible	Non-susceptible	Not avaliable	Yes	No
2009	Respiratory	Ward	Yes	No	Non-susceptible	Non-susceptible	Non-susceptible	Susceptible	Susceptible	Susceptible	Non-susceptible	Not avaliable	Yes	No
2011	Respiratory	OPD	No	No	Non-susceptible	Susceptible	Non-susceptible	Susceptible	Susceptible	Susceptible	Non-susceptible	Not avaliable	Yes	No
2009	Respiratory	Ward	No	No	Non-susceptible	Susceptible	Non-susceptible	Susceptible	Susceptible	Non-susceptible	Non-susceptible	Not avaliable	Yes	No
2014	Respiratory	ICU	No	No	Non-susceptible	Non-susceptible	Susceptible	Susceptible	Susceptible	Susceptible	Non-susceptible	Positive	Yes	No
2014	Others	OPD	No	No	Non-susceptible	Susceptible	Non-susceptible	Susceptible	Susceptible	Non-susceptible	Non-susceptible	Negative	Yes	No
2010	Respiratory	OPD	No	No	Non-susceptible	Non-susceptible	Susceptible	Susceptible	Susceptible	Susceptible	Non-susceptible	Not avaliable	Yes	No
2014	Respiratory	OPD	No	No	Non-susceptible	Susceptible	Non-susceptible	Susceptible	Susceptible	Non-susceptible	Non-susceptible	Positive	Yes	No
2017	Respiratory	ER	No	No	Non-susceptible	Non-susceptible	Susceptible	Susceptible	Susceptible	Susceptible	Non-susceptible	Positive	Yes	No
2016	Respiratory	Ward	No	Yes	Non-susceptible	Non-susceptible	Susceptible	Susceptible	Susceptible	Susceptible	Non-susceptible	Negative	Yes	No
2010	Respiratory	Ward	No	No	Susceptible	Susceptible	Non-susceptible	Susceptible	Susceptible	Non-susceptible	Non-susceptible	Not avaliable	Yes	No
2010	Respiratory	Ward	No	No	Non-susceptible	Non-susceptible	Susceptible	Susceptible	Susceptible	Non-susceptible	Non-susceptible	Not avaliable	Yes	No
2015	Respiratory	Ward	Yes	Yes	Non-susceptible	Susceptible	Non-susceptible	Susceptible	Susceptible	Susceptible	Non-susceptible	Negative	Yes	No
2016	Respiratory	ICU	No	No	Non-susceptible	Non-susceptible	Non-susceptible	Non-susceptible	Non-susceptible	Susceptible	Susceptible	Positive	Yes	No
2015	Respiratory	Ward	No	Yes	Non-susceptible	Susceptible	Non-susceptible	Susceptible	Susceptible	Non-susceptible	Non-susceptible	Negative	Yes	No
2010	Respiratory	ER	No	No	Non-susceptible	Susceptible	Non-susceptible	Susceptible	Susceptible	Non-susceptible	Susceptible	Not avaliable	Yes	No
2013	Respiratory	Ward	No	No	Non-susceptible	Non-susceptible	Susceptible	Susceptible	Susceptible	Susceptible	Non-susceptible	Positive	Yes	No
2011	Respiratory	OPD	No	No	Non-susceptible	Susceptible	Non-susceptible	Susceptible	Susceptible	Susceptible	Non-susceptible	Not avaliable	Yes	No
2016	Others	OPD	No	No	Non-susceptible	Susceptible	Non-susceptible	Susceptible	Susceptible	Non-susceptible	Non-susceptible	Positive	Yes	No
2016	Respiratory	ICU	No	No	Non-susceptible	Non-susceptible	Susceptible	Susceptible	Susceptible	Susceptible	Non-susceptible	Negative	Yes	No
2010	Respiratory	ICU	No	No	Non-susceptible	Non-susceptible	Susceptible	Susceptible	Susceptible	Non-susceptible	Non-susceptible	Not avaliable	Yes	No
2013	Blood	ER	No	No	Non-susceptible	Susceptible	Non-susceptible	Susceptible	Susceptible	Susceptible	Non-susceptible	Positive	Yes	No
2011	Respiratory	ICU	No	No	Non-susceptible	Non-susceptible	Susceptible	Susceptible	Non-susceptible	Susceptible	Susceptible	Not avaliable	Yes	No
2012	Respiratory	OPD	No	No	Non-susceptible	Susceptible	Non-susceptible	Susceptible	Susceptible	Susceptible	Non-susceptible	Positive	Yes	No
2014	Blood	ER	No	No	Susceptible	Susceptible	Non-susceptible	Susceptible	Susceptible	Non-susceptible	Non-susceptible	Positive	Yes	No
2011	Respiratory	Ward	No	No	Non-susceptible	Susceptible	Non-susceptible	Susceptible	Susceptible	Susceptible	Non-susceptible	Not avaliable	Yes	No
2011	Respiratory	Ward	No	Yes	Non-susceptible	Susceptible	Non-susceptible	Susceptible	Susceptible	Non-susceptible	Non-susceptible	Not avaliable	Yes	No
2011	Respiratory	Ward	Yes	No	Non-susceptible	Susceptible	Susceptible	Susceptible	Susceptible	Non-susceptible	Non-susceptible	Not avaliable	Yes	No
2014	Respiratory	Ward	No	Yes	Susceptible	Susceptible	Non-susceptible	Susceptible	Susceptible	Non-susceptible	Non-susceptible	Negative	Yes	No
2017	Respiratory	Ward	No	No	Non-susceptible	Non-susceptible	Susceptible	Susceptible	Non-susceptible	Susceptible	Susceptible	Positive	Yes	No
2015	Respiratory	Ward	No	No	Non-susceptible	Non-susceptible	Susceptible	Susceptible	Susceptible	Susceptible	Non-susceptible	Negative	Yes	No
2014	Respiratory	ER	No	No	Non-susceptible	Susceptible	Non-susceptible	Susceptible	Susceptible	Susceptible	Non-susceptible	Positive	Yes	No
2010	Respiratory	ICU	Yes	Yes	Non-susceptible	Susceptible	Non-susceptible	Susceptible	Susceptible	Non-susceptible	Non-susceptible	Not avaliable	Yes	No
2012	Respiratory	OPD	No	No	Non-susceptible	Susceptible	Non-susceptible	Susceptible	Susceptible	Non-susceptible	Non-susceptible	Not avaliable	Yes	No
2011	Respiratory	ICU	No	No	Non-susceptible	Non-susceptible	Susceptible	Susceptible	Non-susceptible	Susceptible	Non-susceptible	Not avaliable	Yes	No
2011	Respiratory	Ward	Yes	No	Non-susceptible	Susceptible	Non-susceptible	Susceptible	Susceptible	Susceptible	Non-susceptible	Not avaliable	Yes	No
2010	Respiratory	ICU	No	No	Non-susceptible	Non-susceptible	Susceptible	Non-susceptible	Non-susceptible	Susceptible	Non-susceptible	Not avaliable	Yes	No
2010	Respiratory	Ward	Yes	Yes	Non-susceptible	Non-susceptible	Susceptible	Susceptible	Non-susceptible	Susceptible	Susceptible	Not avaliable	Yes	No
2011	Respiratory	ICU	No	No	Non-susceptible	Non-susceptible	Susceptible	Susceptible	Susceptible	Susceptible	Non-susceptible	Not avaliable	Yes	No
2010	Respiratory	ICU	No	No	Non-susceptible	Non-susceptible	Susceptible	Susceptible	Non-susceptible	Susceptible	Non-susceptible	Not avaliable	Yes	No
2010	Respiratory	Ward	Yes	No	Non-susceptible	Non-susceptible	Susceptible	Susceptible	Non-susceptible	Susceptible	Susceptible	Not avaliable	Yes	No
2012	Respiratory	ICU	No	No	Non-susceptible	Susceptible	Non-susceptible	Susceptible	Susceptible	Susceptible	Non-susceptible	Negative	Yes	No
2010	Others	ER	No	No	Non-susceptible	Non-susceptible	Susceptible	Non-susceptible	Susceptible	Susceptible	Non-susceptible	Not avaliable	Yes	No
2010	Respiratory	ICU	No	No	Non-susceptible	Non-susceptible	Non-susceptible	Susceptible	Susceptible	Susceptible	Non-susceptible	Not avaliable	Yes	No
2018	Respiratory	Ward	No	No	Non-susceptible	Non-susceptible	Susceptible	Susceptible	Non-susceptible	Susceptible	Susceptible	Negative	Yes	No
2011	Respiratory	OPD	No	No	Non-susceptible	Susceptible	Non-susceptible	Susceptible	Susceptible	Susceptible	Non-susceptible	Not avaliable	Yes	No
2017	Respiratory	Ward	No	No	Non-susceptible	Non-susceptible	Susceptible	Susceptible	Non-susceptible	Susceptible	Susceptible	Positive	Yes	No
2011	Respiratory	ICU	No	No	Non-susceptible	Non-susceptible	Susceptible	Non-susceptible	Non-susceptible	Susceptible	Non-susceptible	Not avaliable	Yes	No
2011	Respiratory	ER	No	No	Non-susceptible	Non-susceptible	Susceptible	Susceptible	Susceptible	Non-susceptible	Non-susceptible	Not avaliable	Yes	No
2011	Respiratory	Ward	No	No	Non-susceptible	Susceptible	Non-susceptible	Susceptible	Susceptible	Susceptible	Non-susceptible	Not avaliable	Yes	No
2011	Respiratory	OPD	No	No	Non-susceptible	Susceptible	Non-susceptible	Susceptible	Susceptible	Susceptible	Non-susceptible	Not avaliable	Yes	No
2011	Respiratory	Ward	Yes	No	Non-susceptible	Susceptible	Non-susceptible	Susceptible	Susceptible	Susceptible	Non-susceptible	Not avaliable	Yes	No
2011	Respiratory	OPD	No	No	Non-susceptible	Susceptible	Susceptible	Susceptible	Non-susceptible	Susceptible	Non-susceptible	Not avaliable	Yes	No
2011	Respiratory	Ward	No	No	Non-susceptible	Non-susceptible	Susceptible	Susceptible	Susceptible	Susceptible	Non-susceptible	Not avaliable	Yes	No
2011	Respiratory	ER	No	No	Non-susceptible	Susceptible	Non-susceptible	Susceptible	Susceptible	Non-susceptible	Non-susceptible	Not avaliable	Yes	No
2011	Respiratory	Ward	No	No	Non-susceptible	Susceptible	Non-susceptible	Susceptible	Susceptible	Susceptible	Non-susceptible	Not avaliable	Yes	No
2011	Respiratory	Ward	No	No	Non-susceptible	Susceptible	Non-susceptible	Susceptible	Susceptible	Non-susceptible	Non-susceptible	Not avaliable	Yes	No
2011	Respiratory	ICU	No	No	Non-susceptible	Non-susceptible	Susceptible	Susceptible	Susceptible	Non-susceptible	Non-susceptible	Not avaliable	Yes	No
2011	Respiratory	ICU	No	No	Non-susceptible	Non-susceptible	Susceptible	Susceptible	Susceptible	Non-susceptible	Non-susceptible	Not avaliable	Yes	No
2016	Respiratory	ICU	No	No	Non-susceptible	Non-susceptible	Susceptible	Susceptible	Susceptible	Non-susceptible	Non-susceptible	Negative	Yes	No
2012	Respiratory	OPD	No	No	Non-susceptible	Susceptible	Non-susceptible	Susceptible	Susceptible	Susceptible	Non-susceptible	Positive	Yes	No
2011	Others	OPD	No	No	Non-susceptible	Susceptible	Non-susceptible	Susceptible	Susceptible	Susceptible	Non-susceptible	Not avaliable	Yes	No
2016	Respiratory	Ward	Yes	No	Non-susceptible	Susceptible	Susceptible	Susceptible	Non-susceptible	Non-susceptible	Susceptible	Positive	Yes	No
2011	Respiratory	ICU	No	No	Non-susceptible	Non-susceptible	Susceptible	Susceptible	Susceptible	Susceptible	Non-susceptible	Not avaliable	Yes	No
2011	Respiratory	Ward	No	No	Non-susceptible	Susceptible	Non-susceptible	Susceptible	Susceptible	Susceptible	Non-susceptible	Not avaliable	Yes	No
2011	Respiratory	ICU	No	No	Non-susceptible	Non-susceptible	Susceptible	Susceptible	Susceptible	Susceptible	Non-susceptible	Not avaliable	Yes	No
2016	Others	Ward	No	No	Non-susceptible	Non-susceptible	Susceptible	Susceptible	Susceptible	Susceptible	Non-susceptible	Negative	Yes	No
2016	Respiratory	ER	No	No	Non-susceptible	Susceptible	Non-susceptible	Susceptible	Non-susceptible	Susceptible	Susceptible	Negative	Yes	No
2011	Respiratory	Ward	No	Yes	Non-susceptible	Non-susceptible	Non-susceptible	Susceptible	Susceptible	Susceptible	Non-susceptible	Not avaliable	Yes	No
2011	Respiratory	ICU	No	No	Non-susceptible	Non-susceptible	Susceptible	Susceptible	Non-susceptible	Susceptible	Non-susceptible	Not avaliable	Yes	No
2011	Respiratory	Ward	No	Yes	Non-susceptible	Susceptible	Non-susceptible	Susceptible	Susceptible	Susceptible	Non-susceptible	Not avaliable	Yes	No
2011	Respiratory	OPD	No	No	Non-susceptible	Susceptible	Non-susceptible	Susceptible	Susceptible	Susceptible	Non-susceptible	Not avaliable	Yes	No
2013	Respiratory	OPD	No	No	Non-susceptible	Non-susceptible	Susceptible	Non-susceptible	Susceptible	Susceptible	Susceptible	Positive	Yes	No
2011	Respiratory	ICU	No	No	Non-susceptible	Non-susceptible	Susceptible	Susceptible	Non-susceptible	Susceptible	Susceptible	Not avaliable	Yes	No
2011	Respiratory	ICU	No	No	Non-susceptible	Non-susceptible	Susceptible	Susceptible	Susceptible	Non-susceptible	Non-susceptible	Not avaliable	Yes	No
2012	Respiratory	Ward	Yes	No	Non-susceptible	Susceptible	Non-susceptible	Susceptible	Susceptible	Susceptible	Non-susceptible	Not avaliable	Yes	No
2011	Respiratory	ICU	No	No	Non-susceptible	Non-susceptible	Susceptible	Non-susceptible	Non-susceptible	Susceptible	Susceptible	Not avaliable	Yes	No
2012	Respiratory	ICU	No	No	Non-susceptible	Susceptible	Non-susceptible	Susceptible	Susceptible	Susceptible	Non-susceptible	Positive	Yes	No
2016	Respiratory	ICU	Yes	No	Non-susceptible	Non-susceptible	Susceptible	Non-susceptible	Non-susceptible	Susceptible	Non-susceptible	Positive	Yes	No
2011	Respiratory	ER	No	No	Non-susceptible	Susceptible	Non-susceptible	Susceptible	Susceptible	Susceptible	Non-susceptible	Not avaliable	Yes	No
2012	Respiratory	OPD	No	No	Non-susceptible	Susceptible	Non-susceptible	Susceptible	Susceptible	Susceptible	Non-susceptible	Positive	Yes	No
2012	Respiratory	ER	No	No	Non-susceptible	Susceptible	Non-susceptible	Susceptible	Susceptible	Non-susceptible	Non-susceptible	Not avaliable	Yes	No
2015	Others	OPD	No	No	Non-susceptible	Susceptible	Non-susceptible	Susceptible	Susceptible	Susceptible	Non-susceptible	Negative	Yes	No
2015	Respiratory	Ward	Yes	Yes	Non-susceptible	Non-susceptible	Susceptible	Susceptible	Susceptible	Non-susceptible	Non-susceptible	Positive	Yes	No
2012	Respiratory	ICU	No	No	Non-susceptible	Susceptible	Non-susceptible	Susceptible	Susceptible	Susceptible	Non-susceptible	Not avaliable	Yes	No
2015	Respiratory	ICU	Yes	No	Non-susceptible	Susceptible	Susceptible	Susceptible	Non-susceptible	Susceptible	Non-susceptible	Positive	Yes	No
2012	Respiratory	OPD	No	No	Non-susceptible	Non-susceptible	Non-susceptible	Susceptible	Susceptible	Susceptible	Non-susceptible	Not avaliable	Yes	No
2012	Respiratory	Ward	Yes	No	Non-susceptible	Non-susceptible	Susceptible	Susceptible	Susceptible	Susceptible	Non-susceptible	Negative	Yes	No
2014	Respiratory	ICU	No	No	Non-susceptible	Susceptible	Non-susceptible	Susceptible	Susceptible	Susceptible	Non-susceptible	Positive	Yes	No
2013	Respiratory	OPD	No	No	Non-susceptible	Non-susceptible	Non-susceptible	Susceptible	Susceptible	Susceptible	Non-susceptible	Negative	Yes	No
2017	Respiratory	ER	No	No	Non-susceptible	Non-susceptible	Non-susceptible	Susceptible	Susceptible	Susceptible	Non-susceptible	Positive	Yes	No
2013	Respiratory	ER	No	No	Non-susceptible	Susceptible	Susceptible	Susceptible	Susceptible	Non-susceptible	Non-susceptible	Positive	Yes	No
2014	Respiratory	ICU	No	No	Non-susceptible	Susceptible	Non-susceptible	Susceptible	Susceptible	Non-susceptible	Non-susceptible	Negative	Yes	No
2014	Respiratory	ER	No	No	Non-susceptible	Non-susceptible	Susceptible	Non-susceptible	Non-susceptible	Susceptible	Non-susceptible	Positive	Yes	No
2012	Respiratory	ICU	No	No	Non-susceptible	Non-susceptible	Susceptible	Non-susceptible	Non-susceptible	Susceptible	Non-susceptible	Negative	Yes	No
2012	Respiratory	Ward	No	No	Non-susceptible	Susceptible	Non-susceptible	Susceptible	Susceptible	Susceptible	Non-susceptible	Positive	Yes	No
2018	Respiratory	OPD	No	No	Non-susceptible	Non-susceptible	Susceptible	Susceptible	Non-susceptible	Susceptible	Susceptible	Negative	Yes	No
2012	Respiratory	Ward	Yes	No	Non-susceptible	Non-susceptible	Non-susceptible	Susceptible	Susceptible	Susceptible	Non-susceptible	Negative	Yes	No
2014	Respiratory	OPD	No	No	Non-susceptible	Susceptible	Non-susceptible	Susceptible	Susceptible	Susceptible	Non-susceptible	Negative	Yes	No
2012	Respiratory	Ward	No	Yes	Non-susceptible	Susceptible	Non-susceptible	Susceptible	Susceptible	Susceptible	Non-susceptible	Negative	Yes	No
2012	Respiratory	Ward	Yes	No	Non-susceptible	Susceptible	Non-susceptible	Susceptible	Susceptible	Susceptible	Non-susceptible	Negative	Yes	No
2014	Others	ICU	No	No	Non-susceptible	Susceptible	Non-susceptible	Susceptible	Susceptible	Non-susceptible	Non-susceptible	Positive	Yes	No
2015	Respiratory	ER	No	No	Non-susceptible	Susceptible	Non-susceptible	Susceptible	Susceptible	Non-susceptible	Non-susceptible	Positive	Yes	No
2018	Respiratory	Ward	Yes	No	Non-susceptible	Non-susceptible	Non-susceptible	Susceptible	Susceptible	Susceptible	Non-susceptible	Positive	Yes	No
2012	Respiratory	ICU	No	No	Non-susceptible	Non-susceptible	Non-susceptible	Susceptible	Susceptible	Susceptible	Non-susceptible	Positive	Yes	No
2015	Respiratory	Ward	No	No	Non-susceptible	Susceptible	Non-susceptible	Susceptible	Susceptible	Susceptible	Non-susceptible	Not avaliable	Yes	No
2013	Respiratory	ER	No	No	Non-susceptible	Susceptible	Non-susceptible	Susceptible	Susceptible	Susceptible	Non-susceptible	Negative	Yes	No
2016	Respiratory	Ward	No	No	Non-susceptible	Susceptible	Non-susceptible	Susceptible	Susceptible	Non-susceptible	Non-susceptible	Negative	Yes	No
2014	Respiratory	Ward	No	Yes	Non-susceptible	Susceptible	Non-susceptible	Susceptible	Susceptible	Non-susceptible	Non-susceptible	Positive	Yes	No
2018	Respiratory	Ward	No	No	Non-susceptible	Non-susceptible	Susceptible	Susceptible	Susceptible	Non-susceptible	Non-susceptible	Negative	Yes	No
2013	Respiratory	ICU	No	No	Non-susceptible	Non-susceptible	Susceptible	Non-susceptible	Non-susceptible	Susceptible	Susceptible	Positive	Yes	No
2013	Respiratory	OPD	No	No	Non-susceptible	Non-susceptible	Susceptible	Non-susceptible	Non-susceptible	Susceptible	Non-susceptible	Negative	Yes	No
2013	Blood	Ward	No	No	Susceptible	Susceptible	Non-susceptible	Susceptible	Susceptible	Non-susceptible	Non-susceptible	Positive	Yes	No
2013	Respiratory	ICU	No	No	Non-susceptible	Susceptible	Non-susceptible	Susceptible	Susceptible	Susceptible	Non-susceptible	Negative	Yes	No
2016	Respiratory	Ward	No	Yes	Non-susceptible	Susceptible	Non-susceptible	Susceptible	Susceptible	Non-susceptible	Non-susceptible	Negative	Yes	No
2013	Respiratory	OPD	No	No	Non-susceptible	Susceptible	Non-susceptible	Susceptible	Susceptible	Susceptible	Non-susceptible	Negative	Yes	No
2014	Others	Ward	No	No	Non-susceptible	Susceptible	Non-susceptible	Susceptible	Susceptible	Non-susceptible	Non-susceptible	Negative	Yes	No
2013	Respiratory	Ward	No	Yes	Non-susceptible	Susceptible	Non-susceptible	Susceptible	Susceptible	Susceptible	Non-susceptible	Positive	Yes	No
2013	Respiratory	ER	No	No	Non-susceptible	Susceptible	Non-susceptible	Susceptible	Susceptible	Non-susceptible	Non-susceptible	Positive	Yes	No
2014	Respiratory	ER	No	No	Non-susceptible	Susceptible	Non-susceptible	Susceptible	Susceptible	Non-susceptible	Non-susceptible	Positive	Yes	No
2015	Respiratory	OPD	No	No	Non-susceptible	Susceptible	Non-susceptible	Susceptible	Susceptible	Non-susceptible	Non-susceptible	Positive	Yes	No
2013	Respiratory	Ward	No	No	Non-susceptible	Susceptible	Non-susceptible	Susceptible	Susceptible	Susceptible	Non-susceptible	Positive	Yes	No
2013	Respiratory	Ward	Yes	Yes	Non-susceptible	Susceptible	Non-susceptible	Susceptible	Susceptible	Susceptible	Non-susceptible	Negative	Yes	No
2015	Respiratory	Ward	Yes	Yes	Non-susceptible	Non-susceptible	Non-susceptible	Susceptible	Susceptible	Susceptible	Non-susceptible	Negative	Yes	No
2015	Respiratory	Ward	No	Yes	Non-susceptible	Susceptible	Non-susceptible	Susceptible	Susceptible	Susceptible	Non-susceptible	Positive	Yes	No
2015	Respiratory	Ward	No	No	Non-susceptible	Susceptible	Non-susceptible	Susceptible	Susceptible	Susceptible	Non-susceptible	Negative	Yes	No
2013	Respiratory	OPD	No	No	Non-susceptible	Non-susceptible	Susceptible	Susceptible	Non-susceptible	Susceptible	Susceptible	Negative	Yes	No
2016	Respiratory	ICU	Yes	No	Non-susceptible	Non-susceptible	Susceptible	Susceptible	Susceptible	Susceptible	Non-susceptible	Negative	Yes	No
2013	Respiratory	ICU	No	No	Non-susceptible	Non-susceptible	Susceptible	Non-susceptible	Non-susceptible	Susceptible	Susceptible	Positive	Yes	No
2013	Respiratory	OPD	No	No	Non-susceptible	Susceptible	Non-susceptible	Susceptible	Susceptible	Non-susceptible	Non-susceptible	Negative	Yes	No
2013	Respiratory	ICU	Yes	No	Non-susceptible	Non-susceptible	Susceptible	Susceptible	Non-susceptible	Susceptible	Non-susceptible	Negative	Yes	No
2013	Respiratory	ICU	No	No	Non-susceptible	Non-susceptible	Susceptible	Susceptible	Susceptible	Susceptible	Non-susceptible	Negative	Yes	No
2013	Respiratory	ICU	No	No	Non-susceptible	Susceptible	Non-susceptible	Susceptible	Susceptible	Susceptible	Non-susceptible	Negative	Yes	No
2014	Respiratory	Ward	No	No	Non-susceptible	Non-susceptible	Susceptible	Susceptible	Susceptible	Non-susceptible	Susceptible	Positive	Yes	No
2014	Respiratory	ICU	No	No	Non-susceptible	Susceptible	Non-susceptible	Susceptible	Susceptible	Susceptible	Non-susceptible	Positive	Yes	No
2015	Respiratory	Ward	Yes	Yes	Non-susceptible	Susceptible	Non-susceptible	Susceptible	Susceptible	Susceptible	Non-susceptible	Negative	Yes	No
2014	Respiratory	OPD	No	No	Non-susceptible	Susceptible	Non-susceptible	Susceptible	Susceptible	Non-susceptible	Non-susceptible	Negative	Yes	No
2017	Respiratory	Ward	No	No	Non-susceptible	Susceptible	Susceptible	Susceptible	Susceptible	Non-susceptible	Non-susceptible	Positive	Yes	No
2014	Respiratory	ICU	No	No	Non-susceptible	Non-susceptible	Susceptible	Non-susceptible	Non-susceptible	Susceptible	Non-susceptible	Negative	Yes	No
2014	Respiratory	OPD	No	No	Non-susceptible	Susceptible	Non-susceptible	Susceptible	Susceptible	Non-susceptible	Non-susceptible	Negative	Yes	No
2014	Respiratory	ICU	No	No	Non-susceptible	Susceptible	Non-susceptible	Susceptible	Susceptible	Non-susceptible	Non-susceptible	Negative	Yes	No
2015	Respiratory	ICU	No	No	Non-susceptible	Susceptible	Non-susceptible	Susceptible	Susceptible	Susceptible	Non-susceptible	Positive	Yes	No
2014	Respiratory	OPD	No	No	Non-susceptible	Susceptible	Susceptible	Susceptible	Susceptible	Non-susceptible	Non-susceptible	Positive	Yes	No
2014	Respiratory	OPD	No	No	Non-susceptible	Susceptible	Non-susceptible	Susceptible	Susceptible	Susceptible	Non-susceptible	Negative	Yes	No
2016	Respiratory	Ward	No	No	Non-susceptible	Susceptible	Non-susceptible	Susceptible	Susceptible	Non-susceptible	Non-susceptible	Negative	Yes	No
2016	Others	Ward	No	No	Non-susceptible	Non-susceptible	Non-susceptible	Susceptible	Susceptible	Susceptible	Non-susceptible	Negative	Yes	No
2016	Respiratory	ICU	No	No	Non-susceptible	Non-susceptible	Non-susceptible	Susceptible	Susceptible	Susceptible	Non-susceptible	Positive	Yes	No
2014	Respiratory	ICU	No	No	Non-susceptible	Non-susceptible	Susceptible	Susceptible	Susceptible	Susceptible	Non-susceptible	Negative	Yes	No
2014	Respiratory	OPD	No	No	Non-susceptible	Susceptible	Non-susceptible	Susceptible	Susceptible	Non-susceptible	Non-susceptible	Positive	Yes	No
2015	Respiratory	ICU	No	No	Non-susceptible	Non-susceptible	Susceptible	Susceptible	Susceptible	Susceptible	Non-susceptible	Negative	Yes	No
2015	Respiratory	Ward	Yes	Yes	Non-susceptible	Susceptible	Non-susceptible	Susceptible	Susceptible	Susceptible	Non-susceptible	Negative	Yes	No
2017	Respiratory	Ward	No	No	Non-susceptible	Non-susceptible	Non-susceptible	Susceptible	Susceptible	Susceptible	Susceptible	Positive	Yes	No
2015	Respiratory	OPD	No	No	Non-susceptible	Susceptible	Non-susceptible	Susceptible	Susceptible	Non-susceptible	Non-susceptible	Negative	Yes	No
2015	Others	OPD	No	No	Non-susceptible	Susceptible	Non-susceptible	Susceptible	Susceptible	Susceptible	Non-susceptible	Positive	Yes	No
2015	Respiratory	Ward	No	No	Non-susceptible	Susceptible	Non-susceptible	Susceptible	Susceptible	Susceptible	Non-susceptible	Positive	Yes	No
2015	Respiratory	Ward	Yes	No	Non-susceptible	Non-susceptible	Susceptible	Susceptible	Susceptible	Susceptible	Non-susceptible	Negative	Yes	No
2015	Respiratory	ICU	No	No	Non-susceptible	Non-susceptible	Susceptible	Non-susceptible	Non-susceptible	Susceptible	Susceptible	Positive	Yes	No
2018	Respiratory	OPD	No	No	Non-susceptible	Non-susceptible	Susceptible	Susceptible	Non-susceptible	Susceptible	Susceptible	Negative	Yes	No
2016	Respiratory	Ward	Yes	No	Non-susceptible	Susceptible	Non-susceptible	Susceptible	Susceptible	Non-susceptible	Non-susceptible	Positive	Yes	No
2015	Respiratory	Ward	No	No	Non-susceptible	Non-susceptible	Non-susceptible	Susceptible	Susceptible	Susceptible	Non-susceptible	Negative	Yes	No
2016	Respiratory	Ward	No	Yes	Non-susceptible	Susceptible	Non-susceptible	Susceptible	Susceptible	Susceptible	Non-susceptible	Negative	Yes	No
2016	Respiratory	Ward	No	No	Non-susceptible	Susceptible	Non-susceptible	Susceptible	Susceptible	Non-susceptible	Non-susceptible	Positive	Yes	No
2016	Respiratory	Ward	No	No	Non-susceptible	Susceptible	Non-susceptible	Susceptible	Susceptible	Non-susceptible	Non-susceptible	Negative	Yes	No
2017	Respiratory	Ward	No	No	Non-susceptible	Susceptible	Susceptible	Susceptible	Non-susceptible	Non-susceptible	Non-susceptible	Negative	Yes	No
2018	Respiratory	ER	No	No	Non-susceptible	Non-susceptible	Susceptible	Susceptible	Non-susceptible	Susceptible	Non-susceptible	Positive	Yes	No
2016	Respiratory	OPD	No	No	Non-susceptible	Susceptible	Non-susceptible	Susceptible	Non-susceptible	Susceptible	Susceptible	Positive	Yes	No
2016	Respiratory	Ward	Yes	No	Non-susceptible	Susceptible	Non-susceptible	Susceptible	Susceptible	Susceptible	Non-susceptible	Negative	Yes	No
2016	Respiratory	ER	No	No	Non-susceptible	Susceptible	Non-susceptible	Susceptible	Susceptible	Susceptible	Non-susceptible	Positive	Yes	No
2016	Respiratory	Ward	No	Yes	Non-susceptible	Susceptible	Non-susceptible	Susceptible	Susceptible	Non-susceptible	Non-susceptible	Negative	Yes	No
2016	Respiratory	OPD	No	No	Non-susceptible	Susceptible	Non-susceptible	Susceptible	Susceptible	Non-susceptible	Susceptible	Negative	Yes	No
2016	Respiratory	ICU	No	No	Non-susceptible	Non-susceptible	Susceptible	Susceptible	Susceptible	Susceptible	Non-susceptible	Negative	Yes	No
2016	Respiratory	ICU	No	No	Non-susceptible	Non-susceptible	Susceptible	Susceptible	Susceptible	Susceptible	Non-susceptible	Negative	Yes	No
2018	Respiratory	OPD	No	No	Non-susceptible	Non-susceptible	Susceptible	Susceptible	Non-susceptible	Susceptible	Non-susceptible	Positive	Yes	No
2017	Respiratory	Ward	Yes	No	Non-susceptible	Non-susceptible	Susceptible	Susceptible	Susceptible	Susceptible	Non-susceptible	Positive	Yes	No
2018	Respiratory	OPD	No	No	Non-susceptible	Non-susceptible	Susceptible	Susceptible	Non-susceptible	Susceptible	Non-susceptible	Positive	Yes	No
2018	Respiratory	Ward	Yes	No	Non-susceptible	Non-susceptible	Susceptible	Susceptible	Non-susceptible	Susceptible	Non-susceptible	Positive	Yes	No
2017	Respiratory	Ward	No	No	Non-susceptible	Non-susceptible	Susceptible	Susceptible	Susceptible	Susceptible	Non-susceptible	Negative	Yes	No
2018	Respiratory	ICU	No	No	Non-susceptible	Non-susceptible	Susceptible	Susceptible	Non-susceptible	Susceptible	Susceptible	Negative	Yes	No
2018	Respiratory	ICU	No	No	Non-susceptible	Non-susceptible	Susceptible	Susceptible	Non-susceptible	Susceptible	Susceptible	Positive	Yes	No
2018	Respiratory	OPD	No	No	Non-susceptible	Non-susceptible	Susceptible	Susceptible	Non-susceptible	Susceptible	Non-susceptible	Positive	Yes	No
2018	Respiratory	ICU	No	No	Non-susceptible	Non-susceptible	Non-susceptible	Susceptible	Susceptible	Susceptible	Non-susceptible	Positive	Yes	No
2018	Respiratory	OPD	No	No	Non-susceptible	Non-susceptible	Susceptible	Susceptible	Susceptible	Susceptible	Non-susceptible	Positive	Yes	No
2014	Blood	Ward	No	No	Non-susceptible	Susceptible	Susceptible	Susceptible	Susceptible	Susceptible	Non-susceptible	Negative	No	No
2017	Others	OPD	No	No	Non-susceptible	Susceptible	Susceptible	Susceptible	Susceptible	Susceptible	Non-susceptible	Positive	No	No
2008	Others	OPD	No	No	Non-susceptible	Susceptible	Susceptible	Susceptible	Susceptible	Susceptible	Non-susceptible	Not avaliable	No	No
2015	Respiratory	Ward	Yes	No	Non-susceptible	Susceptible	Susceptible	Susceptible	Susceptible	Susceptible	Non-susceptible	Negative	No	No
2008	Respiratory	Ward	No	No	Non-susceptible	Susceptible	Susceptible	Susceptible	Susceptible	Susceptible	Non-susceptible	Not avaliable	No	No
2008	Respiratory	Ward	No	No	Non-susceptible	Non-susceptible	Susceptible	Susceptible	Susceptible	Susceptible	Susceptible	Not avaliable	No	No
2009	Respiratory	Ward	No	No	Non-susceptible	Susceptible	Susceptible	Susceptible	Susceptible	Susceptible	Non-susceptible	Not avaliable	No	No
2012	Respiratory	OPD	No	No	Susceptible	Susceptible	Non-susceptible	Susceptible	Susceptible	Susceptible	Non-susceptible	Not avaliable	No	No
2008	Respiratory	Ward	No	No	Non-susceptible	Susceptible	Susceptible	Susceptible	Susceptible	Susceptible	Non-susceptible	Not avaliable	No	No
2010	Respiratory	Ward	No	No	Susceptible	Susceptible	Susceptible	Susceptible	Susceptible	Non-susceptible	Non-susceptible	Not avaliable	No	No
2008	Others	ER	No	No	Non-susceptible	Susceptible	Non-susceptible	Susceptible	Susceptible	Susceptible	Susceptible	Not avaliable	No	No
2008	Respiratory	Ward	No	No	Non-susceptible	Susceptible	Susceptible	Susceptible	Susceptible	Susceptible	Non-susceptible	Not avaliable	No	No
2018	Respiratory	OPD	No	No	Non-susceptible	Susceptible	Susceptible	Susceptible	Susceptible	Susceptible	Non-susceptible	Positive	No	No
2008	Respiratory	Ward	Yes	No	Susceptible	Susceptible	Susceptible	Susceptible	Susceptible	Non-susceptible	Non-susceptible	Not avaliable	No	No
2007	Respiratory	Ward	Yes	No	Non-susceptible	Susceptible	Susceptible	Non-susceptible	Non-susceptible	Susceptible	Susceptible	Not avaliable	No	No
2012	Respiratory	Ward	Yes	No	Susceptible	Susceptible	Susceptible	Susceptible	Non-susceptible	Susceptible	Non-susceptible	Not avaliable	No	No
2008	Respiratory	Ward	No	Yes	Susceptible	Susceptible	Susceptible	Susceptible	Susceptible	Non-susceptible	Non-susceptible	Not avaliable	No	No
2018	Respiratory	Ward	No	No	Non-susceptible	Susceptible	Susceptible	Susceptible	Susceptible	Susceptible	Non-susceptible	Positive	No	No
2011	Respiratory	Ward	No	No	Susceptible	Non-susceptible	Susceptible	Susceptible	Susceptible	Susceptible	Non-susceptible	Not avaliable	No	No
2015	Respiratory	Ward	No	No	Non-susceptible	Susceptible	Susceptible	Susceptible	Susceptible	Susceptible	Non-susceptible	Positive	No	No
2007	Respiratory	Ward	No	No	Non-susceptible	Susceptible	Susceptible	Susceptible	Susceptible	Susceptible	Non-susceptible	Not avaliable	No	No
2013	Others	Ward	No	No	Non-susceptible	Susceptible	Susceptible	Susceptible	Susceptible	Susceptible	Non-susceptible	Negative	No	No
2010	Respiratory	ICU	No	No	Non-susceptible	Susceptible	Susceptible	Susceptible	Susceptible	Susceptible	Non-susceptible	Not avaliable	No	No
2014	Respiratory	ER	No	No	Non-susceptible	Susceptible	Susceptible	Susceptible	Susceptible	Susceptible	Non-susceptible	Negative	No	No
2015	Respiratory	Ward	Yes	Yes	Non-susceptible	Susceptible	Susceptible	Susceptible	Susceptible	Susceptible	Non-susceptible	Negative	No	No
2007	Respiratory	ICU	No	No	Non-susceptible	Non-susceptible	Susceptible	Susceptible	Susceptible	Susceptible	Susceptible	Not avaliable	No	No
2008	Respiratory	Ward	Yes	No	Non-susceptible	Susceptible	Susceptible	Susceptible	Susceptible	Susceptible	Non-susceptible	Not avaliable	No	No
2010	Respiratory	Ward	No	Yes	Susceptible	Susceptible	Susceptible	Susceptible	Susceptible	Non-susceptible	Non-susceptible	Not avaliable	No	No
2013	Respiratory	Ward	No	No	Non-susceptible	Susceptible	Susceptible	Susceptible	Susceptible	Susceptible	Non-susceptible	Positive	No	No
2017	Respiratory	Ward	No	No	Non-susceptible	Susceptible	Susceptible	Susceptible	Susceptible	Non-susceptible	Susceptible	Positive	No	No
2007	Respiratory	OPD	No	No	Susceptible	Susceptible	Susceptible	Susceptible	Susceptible	Non-susceptible	Non-susceptible	Not avaliable	No	No
2012	Respiratory	ER	No	No	Non-susceptible	Susceptible	Susceptible	Susceptible	Susceptible	Susceptible	Non-susceptible	Not avaliable	No	No
2009	Respiratory	Ward	No	No	Non-susceptible	Susceptible	Susceptible	Susceptible	Susceptible	Susceptible	Non-susceptible	Not avaliable	No	No
2010	Respiratory	ICU	No	No	Susceptible	Susceptible	Susceptible	Susceptible	Susceptible	Non-susceptible	Non-susceptible	Not avaliable	No	No
2008	Respiratory	Ward	No	Yes	Non-susceptible	Susceptible	Susceptible	Susceptible	Susceptible	Susceptible	Non-susceptible	Not avaliable	No	No
2014	Respiratory	ICU	No	No	Non-susceptible	Susceptible	Susceptible	Susceptible	Susceptible	Susceptible	Non-susceptible	Negative	No	No
2009	Respiratory	Ward	No	No	Non-susceptible	Susceptible	Non-susceptible	Susceptible	Susceptible	Susceptible	Susceptible	Not avaliable	No	No
2012	Respiratory	Ward	No	No	Non-susceptible	Susceptible	Susceptible	Susceptible	Susceptible	Susceptible	Non-susceptible	Not avaliable	No	No
2013	Respiratory	ER	No	No	Susceptible	Susceptible	Non-susceptible	Susceptible	Susceptible	Susceptible	Non-susceptible	Negative	No	No
2014	Respiratory	ER	No	No	Non-susceptible	Susceptible	Non-susceptible	Susceptible	Susceptible	Susceptible	Susceptible	Positive	No	No
2014	Respiratory	Ward	Yes	No	Susceptible	Susceptible	Susceptible	Susceptible	Susceptible	Non-susceptible	Non-susceptible	Positive	No	No
2014	Respiratory	Ward	No	No	Non-susceptible	Susceptible	Non-susceptible	Susceptible	Susceptible	Susceptible	Susceptible	Positive	No	No
2014	Respiratory	Ward	No	Yes	Non-susceptible	Susceptible	Susceptible	Susceptible	Susceptible	Susceptible	Non-susceptible	Negative	No	No
2010	Respiratory	ICU	No	No	Non-susceptible	Susceptible	Susceptible	Susceptible	Susceptible	Susceptible	Non-susceptible	Not avaliable	No	No
2011	Respiratory	ER	No	No	Non-susceptible	Susceptible	Susceptible	Susceptible	Susceptible	Susceptible	Non-susceptible	Not avaliable	No	No
2008	Respiratory	Ward	No	No	Non-susceptible	Susceptible	Susceptible	Susceptible	Susceptible	Susceptible	Non-susceptible	Not avaliable	No	No
2013	Respiratory	ICU	No	No	Non-susceptible	Susceptible	Susceptible	Susceptible	Susceptible	Susceptible	Non-susceptible	Positive	No	No
2009	Respiratory	Ward	Yes	No	Susceptible	Susceptible	Susceptible	Susceptible	Susceptible	Non-susceptible	Non-susceptible	Not avaliable	No	No
2010	Respiratory	Ward	No	No	Susceptible	Susceptible	Susceptible	Susceptible	Susceptible	Non-susceptible	Non-susceptible	Not avaliable	No	No
2010	Respiratory	Ward	No	No	Non-susceptible	Susceptible	Non-susceptible	Susceptible	Susceptible	Susceptible	Susceptible	Not avaliable	No	No
2008	Respiratory	ICU	No	No	Susceptible	Susceptible	Susceptible	Susceptible	Susceptible	Non-susceptible	Non-susceptible	Not avaliable	No	No
2014	Respiratory	Ward	No	No	Susceptible	Susceptible	Susceptible	Susceptible	Susceptible	Non-susceptible	Non-susceptible	Positive	No	No
2016	Respiratory	ICU	No	No	Susceptible	Susceptible	Susceptible	Susceptible	Susceptible	Non-susceptible	Non-susceptible	Positive	No	No
2016	Respiratory	Ward	No	No	Non-susceptible	Susceptible	Susceptible	Susceptible	Susceptible	Susceptible	Non-susceptible	Negative	No	No
2008	Respiratory	Ward	No	No	Non-susceptible	Susceptible	Susceptible	Susceptible	Susceptible	Susceptible	Non-susceptible	Not avaliable	No	No
2014	Respiratory	ICU	No	No	Non-susceptible	Susceptible	Susceptible	Susceptible	Susceptible	Susceptible	Non-susceptible	Positive	No	No
2016	Respiratory	Ward	No	No	Non-susceptible	Susceptible	Susceptible	Susceptible	Susceptible	Susceptible	Non-susceptible	Negative	No	No
2009	Respiratory	Ward	No	Yes	Non-susceptible	Susceptible	Susceptible	Susceptible	Susceptible	Susceptible	Non-susceptible	Not avaliable	No	No
2013	Respiratory	Ward	No	Yes	Non-susceptible	Susceptible	Susceptible	Susceptible	Susceptible	Susceptible	Non-susceptible	Negative	No	No
2009	Respiratory	Ward	No	No	Non-susceptible	Susceptible	Susceptible	Susceptible	Susceptible	Susceptible	Non-susceptible	Not avaliable	No	No
2009	Respiratory	ICU	Yes	Yes	Non-susceptible	Non-susceptible	Susceptible	Susceptible	Susceptible	Susceptible	Susceptible	Not avaliable	No	No
2008	Respiratory	Ward	Yes	No	Non-susceptible	Susceptible	Susceptible	Susceptible	Susceptible	Susceptible	Non-susceptible	Not avaliable	No	No
2010	Respiratory	ICU	No	No	Non-susceptible	Susceptible	Non-susceptible	Susceptible	Susceptible	Susceptible	Susceptible	Not avaliable	No	No
2016	Others	OPD	No	No	Non-susceptible	Susceptible	Non-susceptible	Susceptible	Susceptible	Susceptible	Susceptible	Positive	No	No
2017	Respiratory	OPD	No	No	Non-susceptible	Susceptible	Susceptible	Susceptible	Susceptible	Susceptible	Non-susceptible	Positive	No	No
2018	Respiratory	ICU	No	No	Non-susceptible	Susceptible	Susceptible	Susceptible	Susceptible	Susceptible	Non-susceptible	Positive	No	No
2016	Respiratory	ER	No	No	Non-susceptible	Susceptible	Susceptible	Susceptible	Susceptible	Susceptible	Non-susceptible	Negative	No	No
2007	Respiratory	Ward	Yes	No	Non-susceptible	Susceptible	Susceptible	Susceptible	Susceptible	Susceptible	Non-susceptible	Not avaliable	No	No
2016	Respiratory	ER	No	No	Non-susceptible	Susceptible	Susceptible	Susceptible	Susceptible	Susceptible	Non-susceptible	Negative	No	No
2016	Others	OPD	No	No	Non-susceptible	Susceptible	Non-susceptible	Susceptible	Susceptible	Susceptible	Susceptible	Positive	No	No
2016	Respiratory	Ward	Yes	No	Non-susceptible	Susceptible	Susceptible	Susceptible	Susceptible	Susceptible	Non-susceptible	Positive	No	No
2014	Respiratory	Ward	No	Yes	Susceptible	Susceptible	Non-susceptible	Susceptible	Susceptible	Susceptible	Non-susceptible	Negative	No	No
2012	Respiratory	ICU	No	No	Susceptible	Susceptible	Susceptible	Susceptible	Susceptible	Non-susceptible	Non-susceptible	Positive	No	No
2012	Respiratory	ER	No	No	Susceptible	Susceptible	Susceptible	Susceptible	Susceptible	Non-susceptible	Non-susceptible	Not avaliable	No	No
2012	Respiratory	Ward	No	No	Non-susceptible	Susceptible	Susceptible	Susceptible	Susceptible	Susceptible	Non-susceptible	Not avaliable	No	No
2007	Respiratory	Ward	No	Yes	Susceptible	Susceptible	Susceptible	Susceptible	Susceptible	Non-susceptible	Non-susceptible	Not avaliable	No	No
2009	Respiratory	ICU	No	No	Susceptible	Susceptible	Susceptible	Susceptible	Susceptible	Non-susceptible	Non-susceptible	Not avaliable	No	No
2011	Respiratory	ICU	No	No	Non-susceptible	Susceptible	Susceptible	Susceptible	Susceptible	Susceptible	Non-susceptible	Not avaliable	No	No
2017	Others	OPD	No	No	Non-susceptible	Non-susceptible	Susceptible	Susceptible	Susceptible	Susceptible	Susceptible	Positive	No	No
2008	Respiratory	ER	No	No	Susceptible	Susceptible	Susceptible	Susceptible	Susceptible	Non-susceptible	Non-susceptible	Not avaliable	No	No
2007	Others	OPD	No	No	Non-susceptible	Susceptible	Susceptible	Susceptible	Susceptible	Susceptible	Non-susceptible	Not avaliable	No	No
2008	Respiratory	Ward	No	Yes	Non-susceptible	Non-susceptible	Susceptible	Susceptible	Susceptible	Susceptible	Susceptible	Not avaliable	No	No
2014	Respiratory	Ward	No	No	Non-susceptible	Susceptible	Susceptible	Susceptible	Susceptible	Susceptible	Non-susceptible	Negative	No	No
2007	Respiratory	Ward	No	No	Non-susceptible	Non-susceptible	Susceptible	Susceptible	Susceptible	Susceptible	Susceptible	Not avaliable	No	No
2007	Respiratory	Ward	No	No	Non-susceptible	Susceptible	Non-susceptible	Susceptible	Susceptible	Susceptible	Susceptible	Not avaliable	No	No
2012	Respiratory	ICU	No	No	Non-susceptible	Susceptible	Susceptible	Susceptible	Susceptible	Susceptible	Non-susceptible	Positive	No	No
2008	Respiratory	Ward	No	Yes	Non-susceptible	Susceptible	Susceptible	Susceptible	Susceptible	Susceptible	Non-susceptible	Not avaliable	No	No
2008	Respiratory	Ward	No	Yes	Non-susceptible	Susceptible	Non-susceptible	Susceptible	Susceptible	Susceptible	Susceptible	Not avaliable	No	No
2008	Respiratory	Ward	No	Yes	Susceptible	Susceptible	Susceptible	Susceptible	Susceptible	Non-susceptible	Non-susceptible	Not avaliable	No	No
2008	Respiratory	Ward	No	No	Non-susceptible	Susceptible	Susceptible	Susceptible	Susceptible	Susceptible	Non-susceptible	Not avaliable	No	No
2017	Respiratory	ICU	No	No	Non-susceptible	Susceptible	Susceptible	Susceptible	Susceptible	Susceptible	Non-susceptible	Positive	No	No
2007	Respiratory	Ward	No	No	Non-susceptible	Non-susceptible	Susceptible	Susceptible	Susceptible	Susceptible	Susceptible	Not avaliable	No	No
2009	Respiratory	ICU	No	No	Non-susceptible	Non-susceptible	Susceptible	Susceptible	Susceptible	Susceptible	Susceptible	Not avaliable	No	No
2007	Respiratory	Ward	No	Yes	Non-susceptible	Susceptible	Non-susceptible	Susceptible	Susceptible	Susceptible	Susceptible	Not avaliable	No	No
2010	Respiratory	Ward	Yes	No	Non-susceptible	Susceptible	Susceptible	Susceptible	Susceptible	Susceptible	Non-susceptible	Not avaliable	No	No
2014	Respiratory	ICU	No	No	Non-susceptible	Susceptible	Susceptible	Susceptible	Susceptible	Susceptible	Non-susceptible	Positive	No	No
2007	Respiratory	ICU	No	No	Non-susceptible	Susceptible	Susceptible	Susceptible	Susceptible	Susceptible	Non-susceptible	Not avaliable	No	No
2011	Respiratory	ICU	Yes	No	Susceptible	Susceptible	Susceptible	Susceptible	Susceptible	Non-susceptible	Non-susceptible	Not avaliable	No	No
2013	Respiratory	ER	No	No	Non-susceptible	Susceptible	Susceptible	Susceptible	Susceptible	Susceptible	Non-susceptible	Negative	No	No
2009	Respiratory	Ward	No	Yes	Non-susceptible	Susceptible	Non-susceptible	Susceptible	Susceptible	Susceptible	Susceptible	Not avaliable	No	No
2009	Respiratory	ICU	No	No	Susceptible	Susceptible	Susceptible	Susceptible	Susceptible	Non-susceptible	Non-susceptible	Not avaliable	No	No
2016	Respiratory	Ward	No	No	Non-susceptible	Susceptible	Susceptible	Susceptible	Susceptible	Susceptible	Non-susceptible	Negative	No	No
2007	Respiratory	Ward	No	No	Susceptible	Susceptible	Susceptible	Susceptible	Susceptible	Non-susceptible	Non-susceptible	Not avaliable	No	No
2007	Respiratory	ICU	No	No	Non-susceptible	Susceptible	Susceptible	Susceptible	Susceptible	Susceptible	Non-susceptible	Not avaliable	No	No
2008	Respiratory	Ward	No	No	Non-susceptible	Susceptible	Non-susceptible	Susceptible	Susceptible	Susceptible	Susceptible	Not avaliable	No	No
2008	Respiratory	Ward	No	No	Non-susceptible	Susceptible	Susceptible	Susceptible	Susceptible	Susceptible	Non-susceptible	Not avaliable	No	No
2007	Respiratory	Ward	No	Yes	Non-susceptible	Susceptible	Susceptible	Susceptible	Susceptible	Susceptible	Non-susceptible	Not avaliable	No	No
2007	Respiratory	ICU	No	No	Non-susceptible	Non-susceptible	Susceptible	Susceptible	Susceptible	Susceptible	Susceptible	Not avaliable	No	No
2016	Respiratory	OPD	No	No	Non-susceptible	Susceptible	Non-susceptible	Susceptible	Susceptible	Susceptible	Susceptible	Negative	No	No
2007	Respiratory	Ward	No	Yes	Non-susceptible	Susceptible	Susceptible	Susceptible	Susceptible	Susceptible	Non-susceptible	Not avaliable	No	No
2013	Respiratory	Ward	No	No	Non-susceptible	Non-susceptible	Susceptible	Susceptible	Susceptible	Susceptible	Susceptible	Positive	No	No
2013	Respiratory	OPD	No	No	Non-susceptible	Susceptible	Susceptible	Susceptible	Susceptible	Susceptible	Non-susceptible	Positive	No	No
2007	Respiratory	Ward	No	No	Non-susceptible	Susceptible	Susceptible	Susceptible	Susceptible	Susceptible	Non-susceptible	Not avaliable	No	No
2012	Respiratory	Ward	No	No	Susceptible	Susceptible	Susceptible	Susceptible	Susceptible	Non-susceptible	Non-susceptible	Not avaliable	No	No
2007	Respiratory	Ward	No	No	Non-susceptible	Susceptible	Susceptible	Susceptible	Susceptible	Susceptible	Non-susceptible	Not avaliable	No	No
2010	Respiratory	OPD	No	No	Susceptible	Susceptible	Susceptible	Susceptible	Susceptible	Non-susceptible	Non-susceptible	Not avaliable	No	No
2013	Respiratory	ER	No	No	Non-susceptible	Susceptible	Susceptible	Susceptible	Susceptible	Susceptible	Non-susceptible	Negative	No	No
2013	Respiratory	Ward	No	No	Susceptible	Susceptible	Non-susceptible	Susceptible	Susceptible	Susceptible	Non-susceptible	Negative	No	No
2011	Respiratory	Ward	No	Yes	Non-susceptible	Susceptible	Susceptible	Susceptible	Susceptible	Susceptible	Non-susceptible	Not avaliable	No	No
2012	Respiratory	ICU	No	No	Non-susceptible	Susceptible	Susceptible	Susceptible	Susceptible	Susceptible	Non-susceptible	Negative	No	No
2018	Respiratory	Ward	No	No	Non-susceptible	Susceptible	Susceptible	Susceptible	Non-susceptible	Susceptible	Susceptible	Negative	No	No
2009	Respiratory	Ward	Yes	Yes	Non-susceptible	Susceptible	Susceptible	Susceptible	Susceptible	Susceptible	Non-susceptible	Not avaliable	No	No
2008	Respiratory	Ward	No	No	Non-susceptible	Susceptible	Susceptible	Susceptible	Susceptible	Susceptible	Non-susceptible	Not avaliable	No	No
2010	Respiratory	Ward	No	Yes	Susceptible	Susceptible	Susceptible	Susceptible	Susceptible	Non-susceptible	Non-susceptible	Not avaliable	No	No
2007	Respiratory	Ward	No	Yes	Susceptible	Susceptible	Susceptible	Susceptible	Susceptible	Non-susceptible	Non-susceptible	Not avaliable	No	No
2016	Respiratory	OPD	No	No	Susceptible	Susceptible	Susceptible	Susceptible	Susceptible	Non-susceptible	Non-susceptible	Positive	No	No
2008	Respiratory	Ward	No	Yes	Susceptible	Susceptible	Susceptible	Susceptible	Susceptible	Non-susceptible	Non-susceptible	Not avaliable	No	No
2012	Respiratory	ICU	Yes	No	Non-susceptible	Susceptible	Susceptible	Non-susceptible	Non-susceptible	Susceptible	Susceptible	Positive	No	No
2011	Respiratory	ICU	No	No	Non-susceptible	Susceptible	Susceptible	Susceptible	Susceptible	Susceptible	Non-susceptible	Not avaliable	No	No
2007	Respiratory	Ward	No	Yes	Susceptible	Susceptible	Susceptible	Susceptible	Susceptible	Non-susceptible	Non-susceptible	Not avaliable	No	No
2009	Respiratory	Ward	No	No	Susceptible	Susceptible	Non-susceptible	Non-susceptible	Susceptible	Susceptible	Susceptible	Not avaliable	No	No
2010	Respiratory	OPD	No	No	Non-susceptible	Susceptible	Susceptible	Susceptible	Susceptible	Susceptible	Non-susceptible	Not avaliable	No	No
2016	Respiratory	Ward	Yes	Yes	Susceptible	Susceptible	Susceptible	Susceptible	Susceptible	Non-susceptible	Non-susceptible	Negative	No	No
2018	Respiratory	ICU	Yes	No	Non-susceptible	Non-susceptible	Susceptible	Susceptible	Susceptible	Susceptible	Susceptible	Positive	No	No
2007	Respiratory	ER	No	No	Non-susceptible	Non-susceptible	Susceptible	Susceptible	Susceptible	Susceptible	Susceptible	Not avaliable	No	No
2010	Respiratory	ICU	No	No	Non-susceptible	Susceptible	Non-susceptible	Susceptible	Susceptible	Susceptible	Susceptible	Not avaliable	No	No
2007	Respiratory	ICU	Yes	No	Non-susceptible	Non-susceptible	Susceptible	Susceptible	Susceptible	Susceptible	Susceptible	Not avaliable	No	No
2012	Others	Ward	No	No	Non-susceptible	Susceptible	Susceptible	Susceptible	Susceptible	Susceptible	Non-susceptible	Not avaliable	No	No
2008	Respiratory	OPD	No	No	Susceptible	Susceptible	Non-susceptible	Susceptible	Susceptible	Susceptible	Non-susceptible	Not avaliable	No	No
2011	Respiratory	Ward	No	Yes	Susceptible	Susceptible	Susceptible	Susceptible	Non-susceptible	Susceptible	Non-susceptible	Not avaliable	No	No
2012	Respiratory	ER	No	No	Non-susceptible	Susceptible	Susceptible	Susceptible	Susceptible	Susceptible	Non-susceptible	Not avaliable	No	No
2008	Respiratory	Ward	No	No	Non-susceptible	Susceptible	Susceptible	Susceptible	Susceptible	Susceptible	Non-susceptible	Not avaliable	No	No
2013	Respiratory	Ward	No	No	Non-susceptible	Susceptible	Susceptible	Susceptible	Susceptible	Susceptible	Non-susceptible	Positive	No	No
2012	Respiratory	ER	No	No	Non-susceptible	Susceptible	Susceptible	Susceptible	Susceptible	Susceptible	Non-susceptible	Not avaliable	No	No
2018	Blood	ER	No	No	Susceptible	Susceptible	Susceptible	Susceptible	Susceptible	Non-susceptible	Non-susceptible	Negative	No	No
2007	Respiratory	Ward	No	Yes	Non-susceptible	Susceptible	Susceptible	Susceptible	Susceptible	Susceptible	Non-susceptible	Not avaliable	No	No
2013	Respiratory	ER	No	No	Non-susceptible	Susceptible	Susceptible	Susceptible	Susceptible	Susceptible	Non-susceptible	Positive	No	No
2017	Respiratory	ICU	No	No	Non-susceptible	Susceptible	Susceptible	Susceptible	Susceptible	Susceptible	Non-susceptible	Positive	No	No
2009	Respiratory	ICU	No	No	Susceptible	Susceptible	Susceptible	Susceptible	Susceptible	Non-susceptible	Non-susceptible	Not avaliable	No	No
2014	Respiratory	Ward	No	No	Non-susceptible	Susceptible	Non-susceptible	Susceptible	Susceptible	Susceptible	Susceptible	Negative	No	No
2009	Respiratory	Ward	No	No	Non-susceptible	Susceptible	Susceptible	Susceptible	Susceptible	Susceptible	Non-susceptible	Not avaliable	No	No
2017	Respiratory	OPD	No	No	Non-susceptible	Non-susceptible	Susceptible	Susceptible	Susceptible	Susceptible	Susceptible	Positive	No	No
2017	Respiratory	Ward	No	No	Non-susceptible	Non-susceptible	Susceptible	Susceptible	Susceptible	Susceptible	Susceptible	Positive	No	No
2012	Respiratory	Ward	No	Yes	Non-susceptible	Susceptible	Susceptible	Susceptible	Susceptible	Susceptible	Non-susceptible	Positive	No	No
2008	Respiratory	Ward	No	No	Non-susceptible	Susceptible	Susceptible	Susceptible	Susceptible	Susceptible	Non-susceptible	Not avaliable	No	No
2010	Respiratory	ICU	No	No	Non-susceptible	Susceptible	Susceptible	Susceptible	Susceptible	Susceptible	Non-susceptible	Not avaliable	No	No
2016	Respiratory	OPD	No	No	Non-susceptible	Susceptible	Susceptible	Susceptible	Susceptible	Susceptible	Non-susceptible	Positive	No	No
2007	Respiratory	ICU	No	No	Non-susceptible	Susceptible	Susceptible	Susceptible	Susceptible	Susceptible	Non-susceptible	Not avaliable	No	No
2018	Respiratory	OPD	No	No	Non-susceptible	Susceptible	Susceptible	Susceptible	Susceptible	Susceptible	Non-susceptible	Positive	No	No
2017	Blood	ER	No	No	Non-susceptible	Non-susceptible	Susceptible	Susceptible	Susceptible	Susceptible	Susceptible	Positive	No	No
2009	Respiratory	Ward	No	No	Susceptible	Susceptible	Susceptible	Susceptible	Susceptible	Non-susceptible	Non-susceptible	Not avaliable	No	No
2009	Respiratory	Ward	No	No	Non-susceptible	Susceptible	Susceptible	Susceptible	Susceptible	Susceptible	Non-susceptible	Not avaliable	No	No
2013	Others	ER	No	No	Non-susceptible	Susceptible	Non-susceptible	Susceptible	Susceptible	Susceptible	Susceptible	Negative	No	No
2013	Respiratory	Ward	No	Yes	Non-susceptible	Susceptible	Susceptible	Susceptible	Susceptible	Susceptible	Non-susceptible	Negative	No	No
2008	Respiratory	Ward	Yes	No	Non-susceptible	Susceptible	Susceptible	Susceptible	Susceptible	Susceptible	Non-susceptible	Not avaliable	No	No
2016	Respiratory	ICU	No	No	Non-susceptible	Susceptible	Susceptible	Susceptible	Susceptible	Susceptible	Non-susceptible	Negative	No	No
2014	Respiratory	ER	No	No	Non-susceptible	Susceptible	Non-susceptible	Susceptible	Susceptible	Susceptible	Susceptible	Negative	No	No
2014	Respiratory	ER	No	No	Non-susceptible	Susceptible	Susceptible	Susceptible	Susceptible	Susceptible	Non-susceptible	Positive	No	No
2007	Respiratory	ICU	Yes	No	Non-susceptible	Non-susceptible	Susceptible	Susceptible	Susceptible	Susceptible	Susceptible	Not avaliable	No	No
2009	Respiratory	Ward	No	Yes	Non-susceptible	Susceptible	Susceptible	Susceptible	Susceptible	Susceptible	Non-susceptible	Not avaliable	No	No
2007	Respiratory	ICU	No	No	Non-susceptible	Susceptible	Susceptible	Susceptible	Susceptible	Susceptible	Non-susceptible	Not avaliable	No	No
2008	Respiratory	ICU	No	No	Susceptible	Susceptible	Susceptible	Susceptible	Susceptible	Non-susceptible	Non-susceptible	Not avaliable	No	No
2007	Respiratory	Ward	Yes	No	Susceptible	Susceptible	Susceptible	Susceptible	Susceptible	Non-susceptible	Non-susceptible	Not avaliable	No	No
2007	Respiratory	ICU	No	No	Non-susceptible	Susceptible	Susceptible	Susceptible	Susceptible	Susceptible	Non-susceptible	Not avaliable	No	No
2014	Respiratory	OPD	No	No	Non-susceptible	Susceptible	Non-susceptible	Susceptible	Susceptible	Susceptible	Susceptible	Positive	No	No
2007	Respiratory	Ward	No	No	Susceptible	Susceptible	Susceptible	Susceptible	Susceptible	Non-susceptible	Non-susceptible	Not avaliable	No	No
2008	Respiratory	ER	No	No	Susceptible	Susceptible	Non-susceptible	Susceptible	Susceptible	Susceptible	Non-susceptible	Not avaliable	No	No
2007	Respiratory	Ward	No	No	Non-susceptible	Susceptible	Susceptible	Non-susceptible	Non-susceptible	Susceptible	Susceptible	Not avaliable	No	No
2007	Respiratory	Ward	No	Yes	Non-susceptible	Susceptible	Susceptible	Susceptible	Susceptible	Susceptible	Non-susceptible	Not avaliable	No	No
2007	Respiratory	Ward	Yes	No	Non-susceptible	Non-susceptible	Susceptible	Susceptible	Susceptible	Susceptible	Susceptible	Not avaliable	No	No
2010	Respiratory	Ward	No	No	Non-susceptible	Susceptible	Susceptible	Susceptible	Susceptible	Susceptible	Non-susceptible	Not avaliable	No	No
2012	Respiratory	Ward	No	No	Non-susceptible	Non-susceptible	Susceptible	Susceptible	Susceptible	Susceptible	Susceptible	Not avaliable	No	No
2011	Respiratory	OPD	No	No	Non-susceptible	Susceptible	Susceptible	Susceptible	Susceptible	Susceptible	Non-susceptible	Not avaliable	No	No
2013	Others	Ward	No	No	Non-susceptible	Susceptible	Susceptible	Susceptible	Susceptible	Susceptible	Non-susceptible	Positive	No	No
2015	Respiratory	ER	No	No	Non-susceptible	Susceptible	Susceptible	Susceptible	Susceptible	Susceptible	Non-susceptible	Negative	No	No
2007	Respiratory	Ward	No	Yes	Non-susceptible	Susceptible	Susceptible	Susceptible	Susceptible	Susceptible	Non-susceptible	Not avaliable	No	No
2007	Respiratory	ICU	No	No	Non-susceptible	Susceptible	Susceptible	Susceptible	Susceptible	Susceptible	Non-susceptible	Not avaliable	No	No
2007	Respiratory	Ward	Yes	Yes	Non-susceptible	Susceptible	Susceptible	Susceptible	Susceptible	Susceptible	Non-susceptible	Not avaliable	No	No
2009	Respiratory	ER	No	No	Non-susceptible	Susceptible	Susceptible	Susceptible	Susceptible	Susceptible	Non-susceptible	Not avaliable	No	No
2007	Respiratory	Ward	No	No	Non-susceptible	Susceptible	Susceptible	Susceptible	Susceptible	Susceptible	Non-susceptible	Not avaliable	No	No
2007	Respiratory	ICU	No	No	Non-susceptible	Susceptible	Susceptible	Susceptible	Susceptible	Susceptible	Non-susceptible	Not avaliable	No	No
2007	Respiratory	Ward	No	No	Non-susceptible	Non-susceptible	Susceptible	Susceptible	Susceptible	Susceptible	Susceptible	Not avaliable	No	No
2013	Respiratory	ICU	No	No	Non-susceptible	Non-susceptible	Susceptible	Susceptible	Susceptible	Susceptible	Susceptible	Negative	No	No
2007	Others	OPD	No	No	Non-susceptible	Susceptible	Susceptible	Susceptible	Susceptible	Susceptible	Non-susceptible	Not avaliable	No	No
2007	Respiratory	Ward	No	No	Non-susceptible	Susceptible	Susceptible	Susceptible	Susceptible	Susceptible	Non-susceptible	Not avaliable	No	No
2017	Respiratory	ICU	No	No	Susceptible	Susceptible	Susceptible	Susceptible	Susceptible	Non-susceptible	Non-susceptible	Negative	No	No
2008	Respiratory	Ward	No	No	Susceptible	Susceptible	Non-susceptible	Susceptible	Susceptible	Susceptible	Non-susceptible	Not avaliable	No	No
2018	Respiratory	ER	No	No	Non-susceptible	Susceptible	Susceptible	Susceptible	Susceptible	Susceptible	Non-susceptible	Positive	No	No
2007	Respiratory	Ward	Yes	Yes	Non-susceptible	Non-susceptible	Susceptible	Susceptible	Susceptible	Susceptible	Susceptible	Not avaliable	No	No
2009	Respiratory	ICU	No	No	Non-susceptible	Susceptible	Susceptible	Susceptible	Susceptible	Susceptible	Non-susceptible	Not avaliable	No	No
2007	Respiratory	Ward	No	No	Non-susceptible	Susceptible	Susceptible	Susceptible	Susceptible	Susceptible	Non-susceptible	Not avaliable	No	No
2008	Respiratory	Ward	Yes	Yes	Susceptible	Susceptible	Susceptible	Susceptible	Susceptible	Non-susceptible	Non-susceptible	Not avaliable	No	No
2007	Respiratory	Ward	No	No	Non-susceptible	Susceptible	Susceptible	Susceptible	Susceptible	Susceptible	Non-susceptible	Not avaliable	No	No
2007	Respiratory	ICU	No	No	Non-susceptible	Non-susceptible	Susceptible	Susceptible	Susceptible	Susceptible	Susceptible	Not avaliable	No	No
2012	Respiratory	Ward	No	No	Susceptible	Susceptible	Susceptible	Susceptible	Non-susceptible	Susceptible	Non-susceptible	Negative	No	No
2008	Respiratory	ICU	No	No	Non-susceptible	Susceptible	Susceptible	Susceptible	Susceptible	Susceptible	Non-susceptible	Not avaliable	No	No
2014	Respiratory	ICU	Yes	No	Non-susceptible	Susceptible	Susceptible	Susceptible	Susceptible	Susceptible	Non-susceptible	Negative	No	No
2007	Respiratory	Ward	No	No	Non-susceptible	Susceptible	Susceptible	Susceptible	Susceptible	Susceptible	Non-susceptible	Not avaliable	No	No
2007	Respiratory	Ward	No	Yes	Non-susceptible	Susceptible	Susceptible	Susceptible	Susceptible	Susceptible	Non-susceptible	Not avaliable	No	No
2007	Respiratory	Ward	No	Yes	Non-susceptible	Susceptible	Susceptible	Susceptible	Susceptible	Susceptible	Non-susceptible	Not avaliable	No	No
2010	Respiratory	OPD	No	No	Non-susceptible	Susceptible	Susceptible	Susceptible	Susceptible	Susceptible	Non-susceptible	Not avaliable	No	No
2013	Respiratory	Ward	No	Yes	Non-susceptible	Susceptible	Susceptible	Susceptible	Susceptible	Susceptible	Non-susceptible	Negative	No	No
2016	Respiratory	OPD	No	No	Non-susceptible	Susceptible	Susceptible	Susceptible	Susceptible	Susceptible	Non-susceptible	Positive	No	No
2011	Respiratory	ER	No	No	Non-susceptible	Susceptible	Non-susceptible	Susceptible	Susceptible	Susceptible	Susceptible	Not avaliable	No	No
2007	Respiratory	Ward	No	No	Non-susceptible	Susceptible	Susceptible	Susceptible	Susceptible	Susceptible	Non-susceptible	Not avaliable	No	No
2009	Respiratory	Ward	No	Yes	Non-susceptible	Susceptible	Susceptible	Susceptible	Susceptible	Susceptible	Non-susceptible	Not avaliable	No	No
2014	Respiratory	Ward	Yes	No	Non-susceptible	Susceptible	Non-susceptible	Susceptible	Susceptible	Susceptible	Susceptible	Negative	No	No
2010	Respiratory	OPD	No	No	Susceptible	Susceptible	Non-susceptible	Susceptible	Susceptible	Susceptible	Non-susceptible	Not avaliable	No	No
2008	Blood	ER	No	No	Non-susceptible	Susceptible	Susceptible	Susceptible	Susceptible	Susceptible	Non-susceptible	Not avaliable	No	No
2016	Respiratory	OPD	No	No	Susceptible	Susceptible	Susceptible	Susceptible	Susceptible	Non-susceptible	Non-susceptible	Positive	No	No
2007	Respiratory	ICU	No	No	Non-susceptible	Non-susceptible	Susceptible	Susceptible	Susceptible	Susceptible	Susceptible	Not avaliable	No	No
2012	Respiratory	ICU	No	No	Non-susceptible	Susceptible	Susceptible	Susceptible	Susceptible	Susceptible	Non-susceptible	Not avaliable	No	No
2008	Respiratory	ER	No	No	Non-susceptible	Susceptible	Susceptible	Susceptible	Susceptible	Susceptible	Non-susceptible	Not avaliable	No	No
2015	Respiratory	OPD	No	No	Non-susceptible	Susceptible	Susceptible	Susceptible	Susceptible	Susceptible	Non-susceptible	Positive	No	No
2009	Respiratory	Ward	No	Yes	Susceptible	Susceptible	Susceptible	Susceptible	Susceptible	Non-susceptible	Non-susceptible	Not avaliable	No	No
2008	Respiratory	ICU	No	No	Non-susceptible	Susceptible	Susceptible	Susceptible	Susceptible	Susceptible	Non-susceptible	Not avaliable	No	No
2008	Respiratory	Ward	Yes	No	Non-susceptible	Susceptible	Susceptible	Susceptible	Susceptible	Susceptible	Non-susceptible	Not avaliable	No	No
2014	Respiratory	Ward	No	No	Non-susceptible	Susceptible	Susceptible	Susceptible	Susceptible	Susceptible	Non-susceptible	Positive	No	No
2009	Respiratory	ICU	No	No	Non-susceptible	Susceptible	Susceptible	Susceptible	Susceptible	Susceptible	Non-susceptible	Not avaliable	No	No
2012	Blood	ER	No	No	Non-susceptible	Susceptible	Susceptible	Susceptible	Susceptible	Susceptible	Non-susceptible	Not avaliable	No	No
2015	Respiratory	Ward	No	No	Non-susceptible	Susceptible	Susceptible	Susceptible	Non-susceptible	Susceptible	Susceptible	Positive	No	No
2007	Respiratory	ICU	No	No	Non-susceptible	Non-susceptible	Susceptible	Susceptible	Susceptible	Susceptible	Susceptible	Not avaliable	No	No
2015	Respiratory	ICU	No	No	Non-susceptible	Susceptible	Susceptible	Susceptible	Non-susceptible	Susceptible	Susceptible	Negative	No	No
2008	Respiratory	ICU	No	No	Non-susceptible	Susceptible	Susceptible	Susceptible	Susceptible	Susceptible	Non-susceptible	Not avaliable	No	No
2010	Respiratory	ICU	Yes	No	Susceptible	Susceptible	Susceptible	Susceptible	Susceptible	Non-susceptible	Non-susceptible	Not avaliable	No	No
2008	Respiratory	Ward	No	Yes	Non-susceptible	Susceptible	Susceptible	Susceptible	Susceptible	Susceptible	Non-susceptible	Not avaliable	No	No
2009	Respiratory	ICU	No	No	Non-susceptible	Susceptible	Susceptible	Susceptible	Susceptible	Susceptible	Non-susceptible	Not avaliable	No	No
2018	Respiratory	ICU	No	No	Non-susceptible	Susceptible	Susceptible	Susceptible	Susceptible	Susceptible	Non-susceptible	Positive	No	No
2011	Respiratory	Ward	No	Yes	Non-susceptible	Susceptible	Susceptible	Susceptible	Susceptible	Susceptible	Non-susceptible	Not avaliable	No	No
2012	Respiratory	OPD	No	No	Non-susceptible	Susceptible	Non-susceptible	Susceptible	Susceptible	Susceptible	Susceptible	Negative	No	No
2008	Respiratory	Ward	No	Yes	Susceptible	Susceptible	Susceptible	Susceptible	Susceptible	Non-susceptible	Non-susceptible	Not avaliable	No	No
2008	Respiratory	Ward	No	No	Susceptible	Susceptible	Susceptible	Susceptible	Susceptible	Non-susceptible	Non-susceptible	Not avaliable	No	No
2008	Respiratory	ICU	No	No	Susceptible	Susceptible	Susceptible	Susceptible	Susceptible	Non-susceptible	Non-susceptible	Not avaliable	No	No
2010	Respiratory	ICU	No	No	Non-susceptible	Susceptible	Susceptible	Susceptible	Susceptible	Susceptible	Non-susceptible	Not avaliable	No	No
2015	Respiratory	Ward	Yes	No	Non-susceptible	Susceptible	Non-susceptible	Susceptible	Susceptible	Susceptible	Susceptible	Negative	No	No
2008	Respiratory	Ward	No	Yes	Non-susceptible	Susceptible	Susceptible	Susceptible	Susceptible	Susceptible	Non-susceptible	Not avaliable	No	No
2013	Respiratory	ER	No	No	Non-susceptible	Susceptible	Susceptible	Susceptible	Susceptible	Susceptible	Non-susceptible	Positive	No	No
2010	Respiratory	Ward	No	No	Non-susceptible	Non-susceptible	Susceptible	Susceptible	Susceptible	Susceptible	Susceptible	Not avaliable	No	No
2009	Others	ER	No	No	Non-susceptible	Susceptible	Susceptible	Susceptible	Susceptible	Susceptible	Non-susceptible	Not avaliable	No	No
2018	Others	OPD	No	No	Non-susceptible	Susceptible	Susceptible	Susceptible	Non-susceptible	Susceptible	Susceptible	Positive	No	No
2009	Respiratory	ICU	No	No	Susceptible	Susceptible	Susceptible	Susceptible	Susceptible	Non-susceptible	Non-susceptible	Not avaliable	No	No
2015	Respiratory	OPD	No	No	Non-susceptible	Susceptible	Non-susceptible	Susceptible	Susceptible	Susceptible	Susceptible	Positive	No	No
2008	Respiratory	Ward	No	Yes	Susceptible	Susceptible	Susceptible	Susceptible	Susceptible	Non-susceptible	Non-susceptible	Not avaliable	No	No
2008	Respiratory	Ward	No	Yes	Non-susceptible	Susceptible	Susceptible	Susceptible	Susceptible	Susceptible	Non-susceptible	Not avaliable	No	No
2017	Respiratory	Ward	No	No	Non-susceptible	Non-susceptible	Susceptible	Susceptible	Susceptible	Susceptible	Susceptible	Negative	No	No
2008	Respiratory	ICU	No	No	Susceptible	Susceptible	Susceptible	Susceptible	Susceptible	Non-susceptible	Non-susceptible	Not avaliable	No	No
2013	Respiratory	OPD	No	No	Susceptible	Susceptible	Non-susceptible	Susceptible	Susceptible	Susceptible	Non-susceptible	Negative	No	No
2008	Respiratory	OPD	No	No	Non-susceptible	Non-susceptible	Susceptible	Susceptible	Susceptible	Susceptible	Susceptible	Not avaliable	No	No
2013	Respiratory	ICU	Yes	No	Non-susceptible	Non-susceptible	Susceptible	Susceptible	Susceptible	Susceptible	Susceptible	Negative	No	No
2008	Respiratory	ER	No	No	Susceptible	Susceptible	Susceptible	Susceptible	Susceptible	Non-susceptible	Non-susceptible	Not avaliable	No	No
2008	Respiratory	OPD	No	No	Susceptible	Susceptible	Susceptible	Susceptible	Susceptible	Non-susceptible	Non-susceptible	Not avaliable	No	No
2011	Respiratory	Ward	Yes	No	Susceptible	Susceptible	Non-susceptible	Susceptible	Susceptible	Susceptible	Non-susceptible	Not avaliable	No	No
2008	Respiratory	ICU	No	No	Non-susceptible	Susceptible	Susceptible	Susceptible	Susceptible	Susceptible	Non-susceptible	Not avaliable	No	No
2009	Respiratory	Ward	No	No	Non-susceptible	Susceptible	Susceptible	Susceptible	Susceptible	Susceptible	Non-susceptible	Not avaliable	No	No
2008	Respiratory	ICU	No	No	Non-susceptible	Non-susceptible	Susceptible	Susceptible	Susceptible	Susceptible	Susceptible	Not avaliable	No	No
2009	Respiratory	ICU	No	No	Non-susceptible	Susceptible	Susceptible	Susceptible	Susceptible	Susceptible	Non-susceptible	Not avaliable	No	No
2008	Respiratory	ICU	No	No	Non-susceptible	Susceptible	Susceptible	Susceptible	Susceptible	Susceptible	Non-susceptible	Not avaliable	No	No
2013	Respiratory	OPD	No	No	Susceptible	Susceptible	Non-susceptible	Susceptible	Susceptible	Susceptible	Non-susceptible	Positive	No	No
2014	Respiratory	Ward	No	No	Susceptible	Susceptible	Susceptible	Susceptible	Susceptible	Non-susceptible	Non-susceptible	Positive	No	No
2013	Respiratory	ICU	Yes	No	Non-susceptible	Susceptible	Susceptible	Susceptible	Susceptible	Susceptible	Non-susceptible	Positive	No	No
2009	Respiratory	ER	No	No	Susceptible	Susceptible	Susceptible	Susceptible	Non-susceptible	Susceptible	Non-susceptible	Not avaliable	No	No
2012	Respiratory	ER	No	No	Non-susceptible	Susceptible	Susceptible	Susceptible	Susceptible	Susceptible	Non-susceptible	Negative	No	No
2009	Respiratory	Ward	No	No	Non-susceptible	Susceptible	Susceptible	Susceptible	Susceptible	Susceptible	Non-susceptible	Not avaliable	No	No
2018	Respiratory	Ward	No	No	Susceptible	Susceptible	Susceptible	Susceptible	Susceptible	Non-susceptible	Non-susceptible	Negative	No	No
2009	Respiratory	Ward	No	Yes	Susceptible	Susceptible	Susceptible	Susceptible	Susceptible	Non-susceptible	Non-susceptible	Not avaliable	No	No
2008	Respiratory	OPD	No	No	Non-susceptible	Susceptible	Susceptible	Susceptible	Susceptible	Susceptible	Non-susceptible	Not avaliable	No	No
2008	Respiratory	ICU	No	No	Non-susceptible	Susceptible	Susceptible	Susceptible	Susceptible	Susceptible	Non-susceptible	Not avaliable	No	No
2013	Respiratory	Ward	No	Yes	Non-susceptible	Susceptible	Non-susceptible	Susceptible	Susceptible	Susceptible	Susceptible	Positive	No	No
2008	Respiratory	ICU	No	No	Non-susceptible	Susceptible	Susceptible	Susceptible	Susceptible	Susceptible	Non-susceptible	Not avaliable	No	No
2013	Respiratory	Ward	No	Yes	Non-susceptible	Susceptible	Susceptible	Susceptible	Susceptible	Susceptible	Non-susceptible	Negative	No	No
2008	Respiratory	Ward	Yes	Yes	Susceptible	Susceptible	Susceptible	Susceptible	Susceptible	Non-susceptible	Non-susceptible	Not avaliable	No	No
2014	Respiratory	OPD	No	No	Non-susceptible	Susceptible	Susceptible	Susceptible	Susceptible	Susceptible	Non-susceptible	Positive	No	No
2009	Respiratory	Ward	No	Yes	Non-susceptible	Susceptible	Susceptible	Susceptible	Susceptible	Susceptible	Non-susceptible	Not avaliable	No	No
2011	Respiratory	ER	No	No	Susceptible	Susceptible	Susceptible	Susceptible	Susceptible	Non-susceptible	Non-susceptible	Not avaliable	No	No
2013	Respiratory	Ward	No	No	Susceptible	Susceptible	Susceptible	Non-susceptible	Susceptible	Susceptible	Non-susceptible	Positive	No	No
2008	Respiratory	ICU	No	No	Non-susceptible	Susceptible	Susceptible	Susceptible	Susceptible	Susceptible	Non-susceptible	Not avaliable	No	No
2008	Respiratory	Ward	No	Yes	Susceptible	Susceptible	Susceptible	Susceptible	Susceptible	Non-susceptible	Non-susceptible	Not avaliable	No	No
2012	Respiratory	Ward	Yes	No	Non-susceptible	Susceptible	Susceptible	Susceptible	Susceptible	Susceptible	Non-susceptible	Negative	No	No
2018	Respiratory	OPD	No	No	Non-susceptible	Susceptible	Susceptible	Susceptible	Susceptible	Susceptible	Non-susceptible	Positive	No	No
2009	Respiratory	Ward	Yes	No	Susceptible	Susceptible	Susceptible	Susceptible	Susceptible	Non-susceptible	Non-susceptible	Not avaliable	No	No
2013	Respiratory	Ward	Yes	No	Non-susceptible	Susceptible	Susceptible	Susceptible	Susceptible	Susceptible	Non-susceptible	Negative	No	No
2011	Respiratory	ICU	No	No	Non-susceptible	Susceptible	Susceptible	Susceptible	Susceptible	Susceptible	Non-susceptible	Not avaliable	No	No
2009	Respiratory	ICU	No	No	Non-susceptible	Susceptible	Susceptible	Susceptible	Susceptible	Susceptible	Non-susceptible	Not avaliable	No	No
2009	Respiratory	Ward	No	Yes	Non-susceptible	Non-susceptible	Susceptible	Susceptible	Susceptible	Susceptible	Susceptible	Not avaliable	No	No
2009	Respiratory	Ward	No	No	Non-susceptible	Susceptible	Susceptible	Susceptible	Susceptible	Susceptible	Non-susceptible	Not avaliable	No	No
2009	Respiratory	Ward	No	Yes	Susceptible	Susceptible	Susceptible	Susceptible	Susceptible	Non-susceptible	Non-susceptible	Not avaliable	No	No
2009	Respiratory	Ward	No	No	Susceptible	Susceptible	Susceptible	Susceptible	Susceptible	Non-susceptible	Non-susceptible	Not avaliable	No	No
2009	Respiratory	Ward	No	No	Non-susceptible	Susceptible	Susceptible	Susceptible	Susceptible	Susceptible	Non-susceptible	Not avaliable	No	No
2009	Respiratory	Ward	Yes	No	Susceptible	Susceptible	Susceptible	Susceptible	Non-susceptible	Susceptible	Non-susceptible	Not avaliable	No	No
2014	Respiratory	Ward	No	No	Non-susceptible	Susceptible	Susceptible	Susceptible	Susceptible	Susceptible	Non-susceptible	Positive	No	No
2016	Blood	ER	No	No	Susceptible	Susceptible	Non-susceptible	Susceptible	Susceptible	Susceptible	Non-susceptible	Positive	No	No
2016	Respiratory	ICU	No	No	Susceptible	Susceptible	Susceptible	Susceptible	Susceptible	Non-susceptible	Non-susceptible	Positive	No	No
2016	Respiratory	Ward	No	Yes	Non-susceptible	Susceptible	Non-susceptible	Susceptible	Susceptible	Susceptible	Susceptible	Negative	No	No
2011	Respiratory	OPD	No	No	Non-susceptible	Susceptible	Non-susceptible	Susceptible	Susceptible	Susceptible	Susceptible	Not avaliable	No	No
2015	Respiratory	ER	No	No	Non-susceptible	Susceptible	Non-susceptible	Susceptible	Susceptible	Susceptible	Susceptible	Positive	No	No
2012	Respiratory	Ward	No	No	Non-susceptible	Susceptible	Susceptible	Susceptible	Susceptible	Susceptible	Non-susceptible	Negative	No	No
2012	Respiratory	Ward	No	Yes	Non-susceptible	Susceptible	Susceptible	Susceptible	Susceptible	Susceptible	Non-susceptible	Positive	No	No
2013	Respiratory	Ward	No	No	Non-susceptible	Non-susceptible	Susceptible	Susceptible	Susceptible	Susceptible	Susceptible	Positive	No	No
2010	Respiratory	Ward	No	No	Susceptible	Susceptible	Susceptible	Susceptible	Susceptible	Non-susceptible	Non-susceptible	Not avaliable	No	No
2015	Others	OPD	No	No	Susceptible	Susceptible	Non-susceptible	Susceptible	Susceptible	Susceptible	Non-susceptible	Positive	No	No
2011	Respiratory	OPD	No	No	Non-susceptible	Susceptible	Susceptible	Non-susceptible	Susceptible	Susceptible	Susceptible	Not avaliable	No	No
2009	Respiratory	Ward	No	No	Susceptible	Susceptible	Susceptible	Susceptible	Susceptible	Non-susceptible	Non-susceptible	Not avaliable	No	No
2013	Respiratory	Ward	Yes	No	Non-susceptible	Susceptible	Non-susceptible	Susceptible	Susceptible	Susceptible	Susceptible	Negative	No	No
2009	Respiratory	ICU	No	No	Susceptible	Susceptible	Susceptible	Susceptible	Susceptible	Non-susceptible	Non-susceptible	Not avaliable	No	No
2009	Respiratory	ICU	Yes	No	Susceptible	Susceptible	Susceptible	Susceptible	Susceptible	Non-susceptible	Non-susceptible	Not avaliable	No	No
2009	Respiratory	Ward	Yes	Yes	Non-susceptible	Susceptible	Susceptible	Susceptible	Susceptible	Susceptible	Non-susceptible	Not avaliable	No	No
2012	Respiratory	ER	No	No	Susceptible	Susceptible	Susceptible	Susceptible	Susceptible	Non-susceptible	Non-susceptible	Positive	No	No
2010	Respiratory	ER	No	No	Non-susceptible	Susceptible	Non-susceptible	Susceptible	Susceptible	Susceptible	Susceptible	Not avaliable	No	No
2014	Respiratory	ICU	Yes	No	Susceptible	Susceptible	Susceptible	Susceptible	Non-susceptible	Susceptible	Non-susceptible	Negative	No	No
2013	Respiratory	ER	No	No	Non-susceptible	Susceptible	Non-susceptible	Susceptible	Susceptible	Susceptible	Susceptible	Positive	No	No
2009	Respiratory	Ward	No	No	Non-susceptible	Non-susceptible	Susceptible	Susceptible	Susceptible	Susceptible	Susceptible	Not avaliable	No	No
2012	Others	Ward	No	No	Non-susceptible	Susceptible	Susceptible	Susceptible	Susceptible	Susceptible	Non-susceptible	Not avaliable	No	No
2011	Respiratory	ER	No	No	Susceptible	Susceptible	Susceptible	Susceptible	Susceptible	Non-susceptible	Non-susceptible	Not avaliable	No	No
2009	Respiratory	Ward	No	No	Susceptible	Susceptible	Susceptible	Susceptible	Susceptible	Non-susceptible	Non-susceptible	Not avaliable	No	No
2009	Respiratory	ICU	No	No	Susceptible	Susceptible	Susceptible	Susceptible	Susceptible	Non-susceptible	Non-susceptible	Not avaliable	No	No
2017	Respiratory	ER	No	No	Susceptible	Susceptible	Susceptible	Susceptible	Susceptible	Non-susceptible	Non-susceptible	Negative	No	No
2009	Respiratory	Ward	No	No	Non-susceptible	Susceptible	Susceptible	Susceptible	Susceptible	Susceptible	Non-susceptible	Not avaliable	No	No
2010	Respiratory	ICU	Yes	No	Susceptible	Non-susceptible	Susceptible	Susceptible	Susceptible	Susceptible	Non-susceptible	Not avaliable	No	No
2009	Respiratory	Ward	No	No	Non-susceptible	Susceptible	Susceptible	Susceptible	Susceptible	Susceptible	Non-susceptible	Not avaliable	No	No
2009	Respiratory	ER	No	No	Susceptible	Susceptible	Susceptible	Susceptible	Susceptible	Non-susceptible	Non-susceptible	Not avaliable	No	No
2011	Respiratory	OPD	No	No	Non-susceptible	Susceptible	Susceptible	Susceptible	Susceptible	Susceptible	Non-susceptible	Not avaliable	No	No
2018	Respiratory	ICU	No	No	Susceptible	Susceptible	Susceptible	Susceptible	Susceptible	Non-susceptible	Non-susceptible	Not avaliable	No	No
2012	Respiratory	ICU	No	No	Non-susceptible	Susceptible	Susceptible	Susceptible	Susceptible	Susceptible	Non-susceptible	Negative	No	No
2009	Respiratory	ICU	No	No	Non-susceptible	Susceptible	Susceptible	Susceptible	Susceptible	Susceptible	Non-susceptible	Not avaliable	No	No
2012	Respiratory	OPD	No	No	Non-susceptible	Susceptible	Susceptible	Susceptible	Susceptible	Susceptible	Non-susceptible	Not avaliable	No	No
2011	Respiratory	OPD	No	No	Susceptible	Susceptible	Non-susceptible	Susceptible	Susceptible	Non-susceptible	Susceptible	Not avaliable	No	No
2018	Respiratory	OPD	No	No	Non-susceptible	Susceptible	Susceptible	Susceptible	Susceptible	Susceptible	Non-susceptible	Positive	No	No
2009	Respiratory	ICU	No	No	Non-susceptible	Susceptible	Susceptible	Susceptible	Susceptible	Non-susceptible	Susceptible	Not avaliable	No	No
2015	Respiratory	Ward	Yes	No	Non-susceptible	Susceptible	Susceptible	Susceptible	Susceptible	Susceptible	Non-susceptible	Positive	No	No
2010	Respiratory	ICU	No	No	Non-susceptible	Susceptible	Susceptible	Susceptible	Susceptible	Susceptible	Non-susceptible	Not avaliable	No	No
2010	Respiratory	Ward	Yes	No	Non-susceptible	Susceptible	Susceptible	Susceptible	Susceptible	Susceptible	Non-susceptible	Not avaliable	No	No
2013	Respiratory	Ward	No	No	Non-susceptible	Susceptible	Susceptible	Susceptible	Susceptible	Susceptible	Non-susceptible	Negative	No	No
2010	Respiratory	ICU	No	No	Non-susceptible	Susceptible	Susceptible	Susceptible	Susceptible	Susceptible	Non-susceptible	Not avaliable	No	No
2011	Respiratory	Ward	No	No	Susceptible	Susceptible	Susceptible	Susceptible	Susceptible	Non-susceptible	Non-susceptible	Not avaliable	No	No
2011	Respiratory	ER	No	No	Susceptible	Susceptible	Susceptible	Susceptible	Susceptible	Non-susceptible	Non-susceptible	Not avaliable	No	No
2010	Respiratory	ICU	Yes	No	Susceptible	Susceptible	Susceptible	Susceptible	Susceptible	Non-susceptible	Non-susceptible	Not avaliable	No	No
2010	Respiratory	Ward	No	Yes	Susceptible	Susceptible	Susceptible	Susceptible	Susceptible	Non-susceptible	Non-susceptible	Not avaliable	No	No
2018	Respiratory	Ward	No	No	Non-susceptible	Susceptible	Susceptible	Susceptible	Non-susceptible	Susceptible	Susceptible	Positive	No	No
2010	Respiratory	ICU	No	No	Susceptible	Susceptible	Susceptible	Susceptible	Susceptible	Non-susceptible	Non-susceptible	Not avaliable	No	No
2010	Respiratory	ICU	No	No	Non-susceptible	Susceptible	Non-susceptible	Susceptible	Susceptible	Susceptible	Susceptible	Not avaliable	No	No
2010	Respiratory	ER	No	No	Non-susceptible	Susceptible	Susceptible	Susceptible	Susceptible	Susceptible	Non-susceptible	Not avaliable	No	No
2013	Respiratory	ICU	No	No	Non-susceptible	Susceptible	Susceptible	Susceptible	Susceptible	Susceptible	Non-susceptible	Positive	No	No
2016	Respiratory	ICU	Yes	No	Non-susceptible	Susceptible	Susceptible	Susceptible	Susceptible	Susceptible	Non-susceptible	Positive	No	No
2018	Respiratory	Ward	No	No	Non-susceptible	Susceptible	Susceptible	Susceptible	Susceptible	Susceptible	Non-susceptible	Positive	No	No
2016	Respiratory	OPD	No	No	Non-susceptible	Susceptible	Non-susceptible	Susceptible	Susceptible	Susceptible	Susceptible	Negative	No	No
2011	Respiratory	Ward	No	No	Susceptible	Susceptible	Non-susceptible	Susceptible	Susceptible	Non-susceptible	Susceptible	Not avaliable	No	No
2011	Respiratory	OPD	No	No	Non-susceptible	Susceptible	Susceptible	Susceptible	Susceptible	Susceptible	Non-susceptible	Not avaliable	No	No
2010	Respiratory	ICU	No	No	Non-susceptible	Non-susceptible	Susceptible	Susceptible	Susceptible	Susceptible	Susceptible	Not avaliable	No	No
2011	Respiratory	Ward	No	Yes	Non-susceptible	Susceptible	Susceptible	Susceptible	Susceptible	Susceptible	Non-susceptible	Not avaliable	No	No
2010	Respiratory	OPD	No	No	Susceptible	Susceptible	Susceptible	Susceptible	Susceptible	Non-susceptible	Non-susceptible	Not avaliable	No	No
2018	Respiratory	Ward	No	No	Non-susceptible	Susceptible	Susceptible	Susceptible	Susceptible	Susceptible	Non-susceptible	Positive	No	No
2012	Respiratory	OPD	No	No	Non-susceptible	Susceptible	Susceptible	Susceptible	Susceptible	Susceptible	Non-susceptible	Negative	No	No
2011	Respiratory	ICU	No	No	Susceptible	Susceptible	Susceptible	Susceptible	Susceptible	Non-susceptible	Non-susceptible	Not avaliable	No	No
2014	Others	Ward	No	No	Susceptible	Susceptible	Susceptible	Susceptible	Susceptible	Non-susceptible	Non-susceptible	Negative	No	No
2011	Respiratory	Ward	No	Yes	Non-susceptible	Susceptible	Susceptible	Susceptible	Susceptible	Susceptible	Non-susceptible	Not avaliable	No	No
2011	Respiratory	OPD	No	No	Non-susceptible	Susceptible	Susceptible	Susceptible	Susceptible	Susceptible	Non-susceptible	Not avaliable	No	No
2011	Respiratory	Ward	No	Yes	Susceptible	Susceptible	Non-susceptible	Susceptible	Susceptible	Susceptible	Non-susceptible	Not avaliable	No	No
2011	Respiratory	Ward	No	No	Non-susceptible	Susceptible	Non-susceptible	Susceptible	Susceptible	Susceptible	Susceptible	Not avaliable	No	No
2011	Respiratory	ICU	No	No	Non-susceptible	Non-susceptible	Susceptible	Susceptible	Susceptible	Susceptible	Susceptible	Not avaliable	No	No
2011	Respiratory	ICU	No	No	Non-susceptible	Susceptible	Susceptible	Susceptible	Susceptible	Susceptible	Non-susceptible	Not avaliable	No	No
2011	Respiratory	Ward	No	No	Non-susceptible	Susceptible	Susceptible	Susceptible	Susceptible	Susceptible	Non-susceptible	Not avaliable	No	No
2011	Respiratory	Ward	No	No	Susceptible	Susceptible	Susceptible	Susceptible	Susceptible	Non-susceptible	Non-susceptible	Not avaliable	No	No
2012	Respiratory	OPD	No	No	Susceptible	Susceptible	Susceptible	Susceptible	Susceptible	Non-susceptible	Non-susceptible	Negative	No	No
2011	Respiratory	ICU	No	No	Non-susceptible	Susceptible	Susceptible	Susceptible	Susceptible	Susceptible	Non-susceptible	Not avaliable	No	No
2011	Respiratory	ICU	Yes	No	Non-susceptible	Non-susceptible	Susceptible	Susceptible	Susceptible	Susceptible	Susceptible	Not avaliable	No	No
2012	Respiratory	Ward	No	Yes	Non-susceptible	Susceptible	Susceptible	Susceptible	Susceptible	Susceptible	Non-susceptible	Positive	No	No
2016	Respiratory	ICU	No	No	Susceptible	Susceptible	Susceptible	Susceptible	Susceptible	Non-susceptible	Non-susceptible	Positive	No	No
2015	Respiratory	ER	No	No	Non-susceptible	Susceptible	Non-susceptible	Susceptible	Susceptible	Susceptible	Susceptible	Positive	No	No
2017	Respiratory	ICU	No	No	Non-susceptible	Susceptible	Susceptible	Susceptible	Susceptible	Susceptible	Non-susceptible	Positive	No	No
2013	Respiratory	OPD	No	No	Non-susceptible	Susceptible	Susceptible	Susceptible	Susceptible	Non-susceptible	Susceptible	Positive	No	No
2018	Others	OPD	No	No	Non-susceptible	Non-susceptible	Susceptible	Susceptible	Susceptible	Susceptible	Susceptible	Positive	No	No
2018	Others	OPD	No	No	Non-susceptible	Susceptible	Susceptible	Susceptible	Susceptible	Susceptible	Non-susceptible	Positive	No	No
2018	Respiratory	OPD	No	No	Non-susceptible	Susceptible	Susceptible	Susceptible	Susceptible	Susceptible	Non-susceptible	Positive	No	No
2011	Respiratory	Ward	No	No	Susceptible	Susceptible	Susceptible	Susceptible	Non-susceptible	Susceptible	Non-susceptible	Not avaliable	No	No
2011	Respiratory	ER	No	No	Non-susceptible	Susceptible	Non-susceptible	Susceptible	Susceptible	Susceptible	Susceptible	Not avaliable	No	No
2011	Respiratory	ICU	No	No	Non-susceptible	Non-susceptible	Susceptible	Susceptible	Susceptible	Susceptible	Susceptible	Not avaliable	No	No
2016	Respiratory	ER	No	No	Non-susceptible	Susceptible	Susceptible	Susceptible	Susceptible	Susceptible	Non-susceptible	Negative	No	No
2011	Respiratory	ICU	No	No	Susceptible	Susceptible	Susceptible	Susceptible	Susceptible	Non-susceptible	Non-susceptible	Not avaliable	No	No
2014	Respiratory	Ward	No	Yes	Non-susceptible	Susceptible	Susceptible	Susceptible	Susceptible	Susceptible	Non-susceptible	Negative	No	No
2012	Respiratory	Ward	No	Yes	Non-susceptible	Susceptible	Susceptible	Susceptible	Susceptible	Susceptible	Non-susceptible	Negative	No	No
2012	Respiratory	Ward	No	No	Non-susceptible	Susceptible	Non-susceptible	Susceptible	Susceptible	Susceptible	Susceptible	Not avaliable	No	No
2014	Respiratory	Ward	No	Yes	Non-susceptible	Susceptible	Susceptible	Susceptible	Susceptible	Susceptible	Non-susceptible	Positive	No	No
2014	Respiratory	Ward	No	No	Non-susceptible	Non-susceptible	Susceptible	Susceptible	Susceptible	Susceptible	Susceptible	Positive	No	No
2012	Respiratory	ER	No	No	Non-susceptible	Susceptible	Susceptible	Susceptible	Susceptible	Susceptible	Non-susceptible	Not avaliable	No	No
2012	Respiratory	OPD	No	No	Non-susceptible	Susceptible	Non-susceptible	Susceptible	Susceptible	Susceptible	Susceptible	Not avaliable	No	No
2013	Respiratory	Ward	No	No	Non-susceptible	Susceptible	Susceptible	Susceptible	Susceptible	Susceptible	Non-susceptible	Positive	No	No
2012	Respiratory	ICU	No	No	Non-susceptible	Susceptible	Susceptible	Susceptible	Susceptible	Susceptible	Non-susceptible	Not avaliable	No	No
2012	Respiratory	ICU	Yes	Yes	Non-susceptible	Susceptible	Susceptible	Susceptible	Susceptible	Susceptible	Non-susceptible	Positive	No	No
2014	Respiratory	OPD	No	No	Susceptible	Susceptible	Susceptible	Susceptible	Susceptible	Non-susceptible	Non-susceptible	Positive	No	No
2013	Respiratory	OPD	No	No	Non-susceptible	Susceptible	Non-susceptible	Susceptible	Susceptible	Susceptible	Susceptible	Negative	No	No
2014	Respiratory	ER	No	No	Non-susceptible	Susceptible	Susceptible	Susceptible	Susceptible	Susceptible	Non-susceptible	Negative	No	No
2017	Respiratory	Ward	Yes	No	Non-susceptible	Non-susceptible	Susceptible	Susceptible	Susceptible	Susceptible	Susceptible	Negative	No	No
2012	Respiratory	OPD	No	No	Non-susceptible	Susceptible	Non-susceptible	Susceptible	Susceptible	Susceptible	Susceptible	Negative	No	No
2012	Respiratory	ICU	No	No	Non-susceptible	Non-susceptible	Susceptible	Susceptible	Susceptible	Susceptible	Susceptible	Not avaliable	No	No
2013	Respiratory	ER	No	No	Non-susceptible	Susceptible	Susceptible	Susceptible	Susceptible	Susceptible	Non-susceptible	Positive	No	No
2012	Respiratory	Ward	No	No	Non-susceptible	Susceptible	Susceptible	Susceptible	Susceptible	Susceptible	Non-susceptible	Positive	No	No
2012	Respiratory	Ward	No	Yes	Non-susceptible	Susceptible	Susceptible	Susceptible	Susceptible	Susceptible	Non-susceptible	Negative	No	No
2014	Respiratory	Ward	No	Yes	Susceptible	Susceptible	Susceptible	Susceptible	Susceptible	Non-susceptible	Non-susceptible	Negative	No	No
2017	Respiratory	Ward	No	No	Susceptible	Susceptible	Susceptible	Susceptible	Susceptible	Non-susceptible	Non-susceptible	Negative	No	No
2018	Respiratory	Ward	No	No	Non-susceptible	Susceptible	Susceptible	Susceptible	Susceptible	Susceptible	Non-susceptible	Positive	No	No
2012	Respiratory	ICU	No	No	Non-susceptible	Susceptible	Non-susceptible	Susceptible	Susceptible	Susceptible	Susceptible	Negative	No	No
2015	Respiratory	ICU	No	No	Non-susceptible	Susceptible	Susceptible	Susceptible	Susceptible	Susceptible	Non-susceptible	Negative	No	No
2012	Respiratory	ICU	No	No	Susceptible	Susceptible	Susceptible	Susceptible	Susceptible	Non-susceptible	Non-susceptible	Positive	No	No
2012	Respiratory	ICU	No	No	Non-susceptible	Susceptible	Susceptible	Susceptible	Susceptible	Susceptible	Non-susceptible	Negative	No	No
2014	Respiratory	Ward	No	Yes	Susceptible	Susceptible	Susceptible	Susceptible	Susceptible	Non-susceptible	Non-susceptible	Positive	No	No
2014	Respiratory	OPD	No	No	Non-susceptible	Susceptible	Non-susceptible	Susceptible	Susceptible	Susceptible	Susceptible	Negative	No	No
2013	Respiratory	Ward	No	No	Non-susceptible	Susceptible	Susceptible	Susceptible	Susceptible	Susceptible	Non-susceptible	Negative	No	No
2013	Respiratory	ICU	Yes	No	Non-susceptible	Susceptible	Susceptible	Susceptible	Susceptible	Susceptible	Non-susceptible	Negative	No	No
2013	Respiratory	Ward	No	No	Non-susceptible	Susceptible	Susceptible	Susceptible	Susceptible	Susceptible	Non-susceptible	Positive	No	No
2017	Others	ICU	No	No	Non-susceptible	Non-susceptible	Susceptible	Susceptible	Susceptible	Susceptible	Susceptible	Positive	No	No
2017	Respiratory	Ward	No	No	Susceptible	Susceptible	Susceptible	Susceptible	Susceptible	Non-susceptible	Non-susceptible	Negative	No	No
2015	Respiratory	ICU	No	No	Non-susceptible	Non-susceptible	Susceptible	Susceptible	Susceptible	Susceptible	Susceptible	Positive	No	No
2013	Respiratory	ICU	No	No	Non-susceptible	Susceptible	Susceptible	Susceptible	Susceptible	Susceptible	Non-susceptible	Positive	No	No
2013	Blood	ER	No	No	Non-susceptible	Susceptible	Susceptible	Susceptible	Susceptible	Susceptible	Non-susceptible	Negative	No	No
2014	Respiratory	Ward	No	Yes	Non-susceptible	Susceptible	Susceptible	Susceptible	Susceptible	Susceptible	Non-susceptible	Negative	No	No
2013	Respiratory	OPD	No	No	Non-susceptible	Susceptible	Susceptible	Susceptible	Susceptible	Susceptible	Non-susceptible	Positive	No	No
2013	Respiratory	ICU	No	No	Susceptible	Susceptible	Susceptible	Susceptible	Susceptible	Non-susceptible	Non-susceptible	Positive	No	No
2013	Respiratory	ICU	No	No	Non-susceptible	Susceptible	Susceptible	Susceptible	Susceptible	Susceptible	Non-susceptible	Positive	No	No
2015	Respiratory	Ward	No	Yes	Non-susceptible	Susceptible	Susceptible	Susceptible	Susceptible	Susceptible	Non-susceptible	Negative	No	No
2014	Respiratory	OPD	No	No	Non-susceptible	Susceptible	Susceptible	Susceptible	Susceptible	Susceptible	Non-susceptible	Negative	No	No
2014	Respiratory	ER	No	No	Non-susceptible	Susceptible	Non-susceptible	Susceptible	Susceptible	Susceptible	Susceptible	Negative	No	No
2015	Respiratory	Ward	No	No	Non-susceptible	Susceptible	Susceptible	Susceptible	Susceptible	Susceptible	Non-susceptible	Negative	No	No
2017	Respiratory	OPD	No	No	Non-susceptible	Non-susceptible	Susceptible	Susceptible	Susceptible	Susceptible	Susceptible	Positive	No	No
2015	Respiratory	Ward	No	Yes	Non-susceptible	Susceptible	Non-susceptible	Susceptible	Susceptible	Susceptible	Susceptible	Positive	No	No
2017	Respiratory	ICU	No	No	Non-susceptible	Susceptible	Susceptible	Susceptible	Susceptible	Susceptible	Non-susceptible	Positive	No	No
2016	Respiratory	Ward	No	Yes	Non-susceptible	Susceptible	Susceptible	Susceptible	Susceptible	Susceptible	Non-susceptible	Positive	No	No
2014	Respiratory	ICU	No	No	Non-susceptible	Non-susceptible	Susceptible	Susceptible	Susceptible	Susceptible	Susceptible	Positive	No	No
2017	Respiratory	OPD	No	No	Non-susceptible	Susceptible	Susceptible	Susceptible	Susceptible	Susceptible	Non-susceptible	Positive	No	No
2017	Respiratory	OPD	No	No	Non-susceptible	Non-susceptible	Susceptible	Susceptible	Susceptible	Susceptible	Susceptible	Negative	No	No
2015	Respiratory	Ward	No	Yes	Non-susceptible	Susceptible	Susceptible	Susceptible	Susceptible	Susceptible	Non-susceptible	Positive	No	No
2015	Respiratory	OPD	No	No	Non-susceptible	Susceptible	Susceptible	Susceptible	Susceptible	Susceptible	Non-susceptible	Positive	No	No
2015	Respiratory	Ward	No	Yes	Non-susceptible	Susceptible	Susceptible	Susceptible	Susceptible	Susceptible	Non-susceptible	Positive	No	No
2015	Respiratory	ICU	No	No	Susceptible	Susceptible	Susceptible	Susceptible	Susceptible	Non-susceptible	Non-susceptible	Positive	No	No
2015	Respiratory	OPD	No	No	Non-susceptible	Susceptible	Non-susceptible	Susceptible	Susceptible	Susceptible	Susceptible	Positive	No	No
2016	Respiratory	OPD	No	No	Non-susceptible	Susceptible	Susceptible	Susceptible	Susceptible	Susceptible	Non-susceptible	Negative	No	No
2016	Respiratory	Ward	No	No	Non-susceptible	Susceptible	Susceptible	Susceptible	Susceptible	Susceptible	Non-susceptible	Negative	No	No
2017	Respiratory	OPD	No	No	Non-susceptible	Susceptible	Susceptible	Susceptible	Susceptible	Susceptible	Non-susceptible	Positive	No	No
2018	Respiratory	ICU	No	No	Non-susceptible	Susceptible	Susceptible	Susceptible	Susceptible	Susceptible	Non-susceptible	Positive	No	No
2017	Respiratory	Ward	No	No	Susceptible	Susceptible	Susceptible	Susceptible	Susceptible	Non-susceptible	Non-susceptible	Negative	No	No
2017	Respiratory	ICU	No	No	Non-susceptible	Susceptible	Susceptible	Susceptible	Susceptible	Susceptible	Non-susceptible	Positive	No	No
2016	Respiratory	ER	No	No	Non-susceptible	Susceptible	Susceptible	Susceptible	Susceptible	Susceptible	Non-susceptible	Positive	No	No
2015	Respiratory	ICU	No	No	Non-susceptible	Non-susceptible	Susceptible	Susceptible	Susceptible	Susceptible	Susceptible	Negative	No	No
2016	Respiratory	Ward	No	No	Susceptible	Susceptible	Susceptible	Susceptible	Susceptible	Non-susceptible	Non-susceptible	Positive	No	No
2016	Respiratory	Ward	No	Yes	Non-susceptible	Non-susceptible	Susceptible	Susceptible	Susceptible	Susceptible	Susceptible	Negative	No	No
2016	Respiratory	ICU	No	No	Susceptible	Susceptible	Susceptible	Susceptible	Susceptible	Non-susceptible	Non-susceptible	Negative	No	No
2017	Respiratory	Ward	No	No	Susceptible	Susceptible	Susceptible	Susceptible	Susceptible	Non-susceptible	Non-susceptible	Negative	No	No
2016	Respiratory	Ward	Yes	No	Non-susceptible	Susceptible	Susceptible	Susceptible	Susceptible	Susceptible	Non-susceptible	Negative	No	No
2016	Respiratory	ICU	Yes	No	Non-susceptible	Susceptible	Non-susceptible	Susceptible	Susceptible	Susceptible	Susceptible	Positive	No	No
2016	Others	Ward	No	No	Susceptible	Susceptible	Susceptible	Susceptible	Susceptible	Non-susceptible	Non-susceptible	Negative	No	No
2016	Respiratory	ICU	No	No	Non-susceptible	Susceptible	Susceptible	Susceptible	Susceptible	Susceptible	Non-susceptible	Negative	No	No
2017	Respiratory	OPD	No	No	Non-susceptible	Non-susceptible	Susceptible	Susceptible	Susceptible	Susceptible	Susceptible	Positive	No	No
2016	Respiratory	ICU	No	No	Susceptible	Susceptible	Susceptible	Susceptible	Susceptible	Non-susceptible	Non-susceptible	Negative	No	No
2017	Respiratory	Ward	No	No	Non-susceptible	Non-susceptible	Susceptible	Susceptible	Susceptible	Susceptible	Susceptible	Positive	No	No
2017	Respiratory	Ward	Yes	No	Susceptible	Susceptible	Susceptible	Susceptible	Susceptible	Non-susceptible	Non-susceptible	Negative	No	No
2018	Respiratory	ICU	No	No	Non-susceptible	Susceptible	Susceptible	Susceptible	Susceptible	Susceptible	Non-susceptible	Positive	No	No
2017	Respiratory	ICU	No	No	Non-susceptible	Non-susceptible	Susceptible	Susceptible	Susceptible	Susceptible	Susceptible	Positive	No	No
2018	Respiratory	ER	No	No	Non-susceptible	Susceptible	Susceptible	Susceptible	Susceptible	Susceptible	Non-susceptible	Positive	No	No
2017	Respiratory	ER	No	No	Non-susceptible	Susceptible	Susceptible	Susceptible	Susceptible	Susceptible	Non-susceptible	Positive	No	No
2018	Respiratory	ICU	Yes	No	Non-susceptible	Susceptible	Susceptible	Susceptible	Susceptible	Susceptible	Non-susceptible	Positive	No	No
2018	Respiratory	ICU	Yes	No	Non-susceptible	Susceptible	Susceptible	Susceptible	Susceptible	Susceptible	Non-susceptible	Positive	No	No
2018	Respiratory	Ward	No	No	Non-susceptible	Non-susceptible	Susceptible	Susceptible	Susceptible	Susceptible	Susceptible	Positive	No	No
2018	Respiratory	Ward	No	No	Susceptible	Susceptible	Susceptible	Susceptible	Susceptible	Non-susceptible	Non-susceptible	Negative	No	No
2018	Respiratory	ICU	Yes	No	Non-susceptible	Non-susceptible	Susceptible	Susceptible	Susceptible	Susceptible	Susceptible	Negative	No	No
2016	Others	OPD	No	No	Non-susceptible	Susceptible	Susceptible	Susceptible	Susceptible	Susceptible	Non-susceptible	Positive	No	No
2016	Respiratory	Ward	No	No	Non-susceptible	Susceptible	Susceptible	Susceptible	Susceptible	Susceptible	Non-susceptible	Negative	No	No
2018	Respiratory	Ward	No	No	Susceptible	Susceptible	Susceptible	Susceptible	Susceptible	Non-susceptible	Non-susceptible	Negative	No	No
2018	Others	OPD	No	No	Non-susceptible	Susceptible	Susceptible	Susceptible	Susceptible	Susceptible	Non-susceptible	Positive	No	No
2018	Respiratory	OPD	No	No	Non-susceptible	Susceptible	Susceptible	Susceptible	Susceptible	Susceptible	Non-susceptible	Positive	No	No
2018	Respiratory	Ward	No	No	Non-susceptible	Susceptible	Susceptible	Susceptible	Susceptible	Susceptible	Non-susceptible	Positive	No	No
2015	Respiratory	ICU	No	No	Non-susceptible	Susceptible	Susceptible	Susceptible	Susceptible	Susceptible	Susceptible	Negative	No	No
2012	Respiratory	ICU	No	Yes	Susceptible	Susceptible	Susceptible	Susceptible	Susceptible	Susceptible	Non-susceptible	Positive	No	No
2015	Respiratory	ICU	No	No	Non-susceptible	Susceptible	Susceptible	Susceptible	Susceptible	Susceptible	Susceptible	Positive	No	No
2011	Respiratory	OPD	No	No	Susceptible	Susceptible	Susceptible	Susceptible	Susceptible	Susceptible	Non-susceptible	Not avaliable	No	No
2011	Respiratory	Ward	No	Yes	Susceptible	Susceptible	Susceptible	Susceptible	Susceptible	Susceptible	Non-susceptible	Not avaliable	No	No
2011	Respiratory	Ward	No	No	Susceptible	Susceptible	Susceptible	Susceptible	Susceptible	Susceptible	Non-susceptible	Not avaliable	No	No
2011	Respiratory	OPD	No	No	Susceptible	Susceptible	Susceptible	Susceptible	Susceptible	Susceptible	Non-susceptible	Not avaliable	No	No
2011	Respiratory	ICU	No	No	Non-susceptible	Susceptible	Susceptible	Susceptible	Susceptible	Susceptible	Susceptible	Not avaliable	No	No
2011	Respiratory	OPD	No	No	Susceptible	Susceptible	Susceptible	Susceptible	Susceptible	Susceptible	Non-susceptible	Not avaliable	No	No
2017	Respiratory	OPD	No	No	Susceptible	Susceptible	Susceptible	Susceptible	Susceptible	Susceptible	Non-susceptible	Negative	No	No
2012	Respiratory	Ward	No	Yes	Susceptible	Susceptible	Susceptible	Susceptible	Susceptible	Susceptible	Non-susceptible	Not avaliable	No	No
2008	Respiratory	Ward	Yes	Yes	Susceptible	Susceptible	Susceptible	Susceptible	Susceptible	Susceptible	Non-susceptible	Not avaliable	No	No
2011	Respiratory	ER	No	No	Susceptible	Susceptible	Susceptible	Susceptible	Susceptible	Susceptible	Non-susceptible	Not avaliable	No	No
2011	Respiratory	OPD	No	No	Susceptible	Susceptible	Susceptible	Susceptible	Susceptible	Susceptible	Non-susceptible	Not avaliable	No	No
2011	Respiratory	Ward	Yes	No	Non-susceptible	Susceptible	Susceptible	Susceptible	Susceptible	Susceptible	Susceptible	Not avaliable	No	No
2007	Respiratory	OPD	No	No	Non-susceptible	Susceptible	Susceptible	Susceptible	Susceptible	Susceptible	Susceptible	Not avaliable	No	No
2011	Respiratory	ER	No	No	Non-susceptible	Susceptible	Susceptible	Susceptible	Susceptible	Susceptible	Susceptible	Not avaliable	No	No
2008	Respiratory	ER	No	No	Non-susceptible	Susceptible	Susceptible	Susceptible	Susceptible	Susceptible	Susceptible	Not avaliable	No	No
2011	Respiratory	OPD	No	No	Susceptible	Susceptible	Susceptible	Susceptible	Susceptible	Susceptible	Non-susceptible	Not avaliable	No	No
2011	Respiratory	Ward	No	Yes	Non-susceptible	Susceptible	Susceptible	Susceptible	Susceptible	Susceptible	Susceptible	Not avaliable	No	No
2008	Respiratory	Ward	No	Yes	Non-susceptible	Susceptible	Susceptible	Susceptible	Susceptible	Susceptible	Susceptible	Not avaliable	No	No
2016	Respiratory	Ward	Yes	Yes	Susceptible	Susceptible	Susceptible	Susceptible	Susceptible	Susceptible	Non-susceptible	Negative	No	No
2007	Respiratory	Ward	No	Yes	Non-susceptible	Susceptible	Susceptible	Susceptible	Susceptible	Susceptible	Susceptible	Not avaliable	No	No
2007	Respiratory	Ward	Yes	No	Non-susceptible	Susceptible	Susceptible	Susceptible	Susceptible	Susceptible	Susceptible	Not avaliable	No	No
2009	Respiratory	Ward	No	No	Susceptible	Susceptible	Susceptible	Susceptible	Susceptible	Susceptible	Non-susceptible	Not avaliable	No	No
2009	Respiratory	Ward	No	No	Susceptible	Susceptible	Susceptible	Susceptible	Susceptible	Susceptible	Non-susceptible	Not avaliable	No	No
2009	Respiratory	ICU	No	No	Susceptible	Susceptible	Susceptible	Susceptible	Susceptible	Susceptible	Non-susceptible	Not avaliable	No	No
2011	Respiratory	ER	No	No	Susceptible	Susceptible	Susceptible	Susceptible	Susceptible	Susceptible	Non-susceptible	Not avaliable	No	No
2007	Respiratory	Ward	Yes	No	Non-susceptible	Susceptible	Susceptible	Susceptible	Susceptible	Susceptible	Susceptible	Not avaliable	No	No
2010	Others	OPD	No	No	Non-susceptible	Susceptible	Susceptible	Susceptible	Susceptible	Susceptible	Susceptible	Not avaliable	No	No
2009	Respiratory	ER	No	No	Susceptible	Susceptible	Susceptible	Susceptible	Susceptible	Susceptible	Non-susceptible	Not avaliable	No	No
2008	Respiratory	Ward	No	Yes	Non-susceptible	Susceptible	Susceptible	Susceptible	Susceptible	Susceptible	Susceptible	Not avaliable	No	No
2015	Respiratory	Ward	Yes	No	Non-susceptible	Susceptible	Susceptible	Susceptible	Susceptible	Susceptible	Susceptible	Negative	No	No
2007	Respiratory	Ward	No	No	Non-susceptible	Susceptible	Susceptible	Susceptible	Susceptible	Susceptible	Susceptible	Not avaliable	No	No
2008	Respiratory	ER	No	No	Non-susceptible	Susceptible	Susceptible	Susceptible	Susceptible	Susceptible	Susceptible	Not avaliable	No	No
2009	Respiratory	ER	No	No	Susceptible	Susceptible	Susceptible	Susceptible	Susceptible	Susceptible	Non-susceptible	Not avaliable	No	No
2011	Respiratory	OPD	No	No	Non-susceptible	Susceptible	Susceptible	Susceptible	Susceptible	Susceptible	Susceptible	Not avaliable	No	No
2008	Respiratory	Ward	No	No	Non-susceptible	Susceptible	Susceptible	Susceptible	Susceptible	Susceptible	Susceptible	Not avaliable	No	No
2011	Respiratory	OPD	No	No	Non-susceptible	Susceptible	Susceptible	Susceptible	Susceptible	Susceptible	Susceptible	Not avaliable	No	No
2013	Respiratory	OPD	No	No	Non-susceptible	Susceptible	Susceptible	Susceptible	Susceptible	Susceptible	Susceptible	Positive	No	No
2012	Others	OPD	No	No	Susceptible	Susceptible	Susceptible	Susceptible	Susceptible	Susceptible	Non-susceptible	Positive	No	No
2018	Others	OPD	No	No	Non-susceptible	Susceptible	Susceptible	Susceptible	Susceptible	Susceptible	Susceptible	Positive	No	No
2012	Respiratory	Ward	No	No	Non-susceptible	Susceptible	Susceptible	Susceptible	Susceptible	Susceptible	Susceptible	Positive	No	No
2013	Respiratory	OPD	No	No	Susceptible	Susceptible	Susceptible	Susceptible	Susceptible	Susceptible	Non-susceptible	Negative	No	No
2007	Respiratory	Ward	Yes	No	Non-susceptible	Susceptible	Susceptible	Susceptible	Susceptible	Susceptible	Susceptible	Not avaliable	No	No
2007	Respiratory	Ward	No	Yes	Non-susceptible	Susceptible	Susceptible	Susceptible	Susceptible	Susceptible	Susceptible	Not avaliable	No	No
2015	Respiratory	ER	No	No	Susceptible	Susceptible	Susceptible	Susceptible	Susceptible	Susceptible	Non-susceptible	Negative	No	No
2015	Respiratory	ICU	Yes	No	Non-susceptible	Susceptible	Susceptible	Susceptible	Susceptible	Susceptible	Susceptible	Negative	No	No
2010	Respiratory	Ward	No	No	Susceptible	Susceptible	Susceptible	Susceptible	Susceptible	Susceptible	Non-susceptible	Not avaliable	No	No
2016	Blood	Ward	No	No	Susceptible	Susceptible	Susceptible	Susceptible	Susceptible	Susceptible	Non-susceptible	Negative	No	No
2007	Blood	ER	No	No	Susceptible	Susceptible	Susceptible	Susceptible	Susceptible	Susceptible	Non-susceptible	Not avaliable	No	No
2007	Respiratory	Ward	Yes	Yes	Non-susceptible	Susceptible	Susceptible	Susceptible	Susceptible	Susceptible	Susceptible	Not avaliable	No	No
2007	Respiratory	Ward	No	No	Non-susceptible	Susceptible	Susceptible	Susceptible	Susceptible	Susceptible	Susceptible	Not avaliable	No	No
2014	Respiratory	OPD	No	No	Non-susceptible	Susceptible	Susceptible	Susceptible	Susceptible	Susceptible	Susceptible	Positive	No	No
2007	Respiratory	Ward	No	No	Non-susceptible	Susceptible	Susceptible	Susceptible	Susceptible	Susceptible	Susceptible	Not avaliable	No	No
2011	Respiratory	ER	No	No	Susceptible	Susceptible	Non-susceptible	Susceptible	Susceptible	Susceptible	Susceptible	Not avaliable	No	No
2009	Respiratory	ICU	No	No	Susceptible	Susceptible	Susceptible	Susceptible	Susceptible	Susceptible	Non-susceptible	Not avaliable	No	No
2017	Respiratory	OPD	No	No	Non-susceptible	Susceptible	Susceptible	Susceptible	Susceptible	Susceptible	Susceptible	Negative	No	No
2011	Respiratory	Ward	No	No	Susceptible	Susceptible	Susceptible	Susceptible	Susceptible	Non-susceptible	Susceptible	Not avaliable	No	No
2008	Respiratory	ICU	No	No	Susceptible	Susceptible	Susceptible	Susceptible	Susceptible	Susceptible	Non-susceptible	Not avaliable	No	No
2008	Respiratory	Ward	No	No	Susceptible	Susceptible	Susceptible	Susceptible	Susceptible	Susceptible	Non-susceptible	Not avaliable	No	No
2011	Respiratory	Ward	Yes	No	Non-susceptible	Susceptible	Susceptible	Susceptible	Susceptible	Susceptible	Susceptible	Not avaliable	No	No
2009	Respiratory	ICU	No	No	Non-susceptible	Susceptible	Susceptible	Susceptible	Susceptible	Susceptible	Susceptible	Not avaliable	No	No
2011	Respiratory	Ward	Yes	No	Susceptible	Susceptible	Susceptible	Susceptible	Susceptible	Susceptible	Non-susceptible	Not avaliable	No	No
2012	Respiratory	ICU	No	No	Susceptible	Susceptible	Susceptible	Susceptible	Susceptible	Susceptible	Non-susceptible	Not avaliable	No	No
2008	Respiratory	Ward	No	No	Susceptible	Susceptible	Susceptible	Susceptible	Susceptible	Susceptible	Non-susceptible	Not avaliable	No	No
2008	Respiratory	Ward	No	Yes	Susceptible	Susceptible	Susceptible	Susceptible	Susceptible	Susceptible	Non-susceptible	Not avaliable	No	No
2014	Respiratory	Ward	No	Yes	Susceptible	Susceptible	Susceptible	Susceptible	Susceptible	Susceptible	Non-susceptible	Not avaliable	No	No
2013	Respiratory	ICU	No	No	Susceptible	Susceptible	Susceptible	Susceptible	Susceptible	Susceptible	Non-susceptible	Negative	No	No
2014	Respiratory	OPD	No	No	Susceptible	Susceptible	Susceptible	Susceptible	Susceptible	Susceptible	Non-susceptible	Negative	No	No
2014	Respiratory	ER	No	No	Susceptible	Susceptible	Susceptible	Susceptible	Susceptible	Susceptible	Non-susceptible	Positive	No	No
2012	Respiratory	Ward	No	Yes	Non-susceptible	Susceptible	Susceptible	Susceptible	Susceptible	Susceptible	Susceptible	Negative	No	No
2008	Respiratory	Ward	Yes	No	Susceptible	Susceptible	Susceptible	Susceptible	Susceptible	Susceptible	Non-susceptible	Not avaliable	No	No
2016	Respiratory	OPD	No	No	Susceptible	Susceptible	Susceptible	Susceptible	Susceptible	Susceptible	Non-susceptible	Negative	No	No
2008	Respiratory	Ward	No	No	Non-susceptible	Susceptible	Susceptible	Susceptible	Susceptible	Susceptible	Susceptible	Not avaliable	No	No
2016	Respiratory	ICU	No	No	Susceptible	Susceptible	Susceptible	Susceptible	Susceptible	Susceptible	Non-susceptible	Negative	No	No
2011	Respiratory	Ward	No	Yes	Susceptible	Susceptible	Susceptible	Susceptible	Susceptible	Susceptible	Non-susceptible	Not avaliable	No	No
2016	Respiratory	OPD	No	No	Susceptible	Susceptible	Susceptible	Susceptible	Susceptible	Susceptible	Non-susceptible	Positive	No	No
2007	Respiratory	ICU	No	No	Non-susceptible	Susceptible	Susceptible	Susceptible	Susceptible	Susceptible	Susceptible	Not avaliable	No	No
2009	Respiratory	ER	No	No	Susceptible	Susceptible	Susceptible	Susceptible	Susceptible	Susceptible	Non-susceptible	Not avaliable	No	No
2016	Others	OPD	No	No	Susceptible	Susceptible	Susceptible	Susceptible	Susceptible	Susceptible	Non-susceptible	Positive	No	No
2013	Respiratory	OPD	No	No	Susceptible	Susceptible	Non-susceptible	Susceptible	Susceptible	Susceptible	Susceptible	Positive	No	No
2011	Respiratory	ER	No	No	Susceptible	Susceptible	Susceptible	Susceptible	Susceptible	Susceptible	Non-susceptible	Not avaliable	No	No
2011	Respiratory	Ward	No	No	Susceptible	Susceptible	Susceptible	Susceptible	Susceptible	Susceptible	Non-susceptible	Not avaliable	No	No
2014	Blood	ER	No	No	Non-susceptible	Susceptible	Susceptible	Susceptible	Susceptible	Susceptible	Susceptible	Negative	No	No
2014	Respiratory	ICU	Yes	No	Susceptible	Susceptible	Susceptible	Susceptible	Susceptible	Susceptible	Non-susceptible	Positive	No	No
2011	Respiratory	ER	No	No	Non-susceptible	Susceptible	Susceptible	Susceptible	Susceptible	Susceptible	Susceptible	Not avaliable	No	No
2011	Respiratory	ICU	Yes	No	Susceptible	Susceptible	Susceptible	Susceptible	Susceptible	Susceptible	Non-susceptible	Not avaliable	No	No
2007	Respiratory	Ward	No	No	Non-susceptible	Susceptible	Susceptible	Susceptible	Susceptible	Susceptible	Susceptible	Not avaliable	No	No
2008	Respiratory	OPD	No	No	Susceptible	Susceptible	Susceptible	Susceptible	Susceptible	Susceptible	Non-susceptible	Not avaliable	No	No
2017	Respiratory	Ward	No	No	Susceptible	Susceptible	Susceptible	Susceptible	Susceptible	Susceptible	Non-susceptible	Negative	No	No
2011	Respiratory	OPD	No	No	Susceptible	Susceptible	Susceptible	Susceptible	Susceptible	Susceptible	Non-susceptible	Not avaliable	No	No
2010	Respiratory	Ward	No	No	Susceptible	Susceptible	Susceptible	Susceptible	Susceptible	Susceptible	Non-susceptible	Not avaliable	No	No
2008	Respiratory	Ward	No	No	Susceptible	Susceptible	Susceptible	Susceptible	Susceptible	Susceptible	Non-susceptible	Not avaliable	No	No
2007	Respiratory	OPD	No	No	Non-susceptible	Susceptible	Susceptible	Susceptible	Susceptible	Susceptible	Susceptible	Not avaliable	No	No
2009	Respiratory	OPD	No	No	Susceptible	Susceptible	Susceptible	Susceptible	Susceptible	Susceptible	Non-susceptible	Not avaliable	No	No
2011	Respiratory	Ward	No	No	Susceptible	Susceptible	Susceptible	Susceptible	Susceptible	Susceptible	Non-susceptible	Not avaliable	No	No
2008	Respiratory	Ward	Yes	No	Non-susceptible	Susceptible	Susceptible	Susceptible	Susceptible	Susceptible	Susceptible	Not avaliable	No	No
2014	Respiratory	Ward	No	No	Susceptible	Susceptible	Non-susceptible	Susceptible	Susceptible	Susceptible	Susceptible	Negative	No	No
2008	Respiratory	ICU	No	No	Susceptible	Susceptible	Susceptible	Susceptible	Susceptible	Susceptible	Non-susceptible	Not avaliable	No	No
2008	Respiratory	Ward	No	Yes	Susceptible	Susceptible	Susceptible	Susceptible	Non-susceptible	Susceptible	Susceptible	Not avaliable	No	No
2011	Respiratory	Ward	No	Yes	Non-susceptible	Susceptible	Susceptible	Susceptible	Susceptible	Susceptible	Susceptible	Not avaliable	No	No
2016	Respiratory	ICU	No	No	Susceptible	Susceptible	Susceptible	Susceptible	Non-susceptible	Susceptible	Susceptible	Positive	No	No
2013	Respiratory	OPD	No	No	Susceptible	Susceptible	Susceptible	Susceptible	Susceptible	Susceptible	Non-susceptible	Positive	No	No
2007	Respiratory	Ward	No	No	Susceptible	Susceptible	Susceptible	Susceptible	Susceptible	Susceptible	Non-susceptible	Not avaliable	No	No
2016	Respiratory	OPD	No	No	Susceptible	Susceptible	Susceptible	Susceptible	Susceptible	Susceptible	Non-susceptible	Positive	No	No
2012	Respiratory	Ward	Yes	No	Susceptible	Susceptible	Susceptible	Susceptible	Susceptible	Susceptible	Non-susceptible	Positive	No	No
2008	Respiratory	Ward	No	No	Susceptible	Susceptible	Susceptible	Susceptible	Susceptible	Susceptible	Non-susceptible	Not avaliable	No	No
2013	Respiratory	OPD	No	No	Non-susceptible	Susceptible	Susceptible	Susceptible	Susceptible	Susceptible	Susceptible	Positive	No	No
2008	Respiratory	ICU	No	No	Susceptible	Susceptible	Susceptible	Susceptible	Susceptible	Susceptible	Non-susceptible	Not avaliable	No	No
2008	Respiratory	ER	No	No	Susceptible	Susceptible	Susceptible	Susceptible	Susceptible	Susceptible	Non-susceptible	Not avaliable	No	No
2009	Respiratory	Ward	Yes	Yes	Non-susceptible	Susceptible	Susceptible	Susceptible	Susceptible	Susceptible	Susceptible	Not avaliable	No	No
2013	Respiratory	ICU	No	No	Non-susceptible	Susceptible	Susceptible	Susceptible	Susceptible	Susceptible	Susceptible	Positive	No	No
2012	Others	OPD	No	No	Non-susceptible	Susceptible	Susceptible	Susceptible	Susceptible	Susceptible	Susceptible	Not avaliable	No	No
2008	Respiratory	ICU	No	No	Susceptible	Susceptible	Susceptible	Susceptible	Susceptible	Susceptible	Non-susceptible	Not avaliable	No	No
2009	Respiratory	OPD	No	No	Susceptible	Susceptible	Susceptible	Susceptible	Susceptible	Susceptible	Non-susceptible	Not avaliable	No	No
2015	Respiratory	Ward	No	No	Non-susceptible	Susceptible	Susceptible	Susceptible	Susceptible	Susceptible	Susceptible	Negative	No	No
2016	Respiratory	Ward	Yes	No	Susceptible	Susceptible	Susceptible	Susceptible	Susceptible	Susceptible	Non-susceptible	Negative	No	No
2012	Others	Ward	No	No	Susceptible	Susceptible	Susceptible	Susceptible	Susceptible	Susceptible	Non-susceptible	Negative	No	No
2008	Respiratory	Ward	No	No	Non-susceptible	Susceptible	Susceptible	Susceptible	Susceptible	Susceptible	Susceptible	Not avaliable	No	No
2015	Respiratory	ICU	No	No	Susceptible	Susceptible	Susceptible	Susceptible	Susceptible	Susceptible	Non-susceptible	Positive	No	No
2017	Respiratory	Ward	No	No	Susceptible	Susceptible	Susceptible	Susceptible	Susceptible	Susceptible	Non-susceptible	Negative	No	No
2011	Respiratory	ICU	No	No	Susceptible	Susceptible	Susceptible	Susceptible	Susceptible	Susceptible	Non-susceptible	Not avaliable	No	No
2012	Respiratory	ER	No	No	Susceptible	Susceptible	Susceptible	Susceptible	Susceptible	Susceptible	Non-susceptible	Positive	No	No
2007	Respiratory	Ward	No	Yes	Non-susceptible	Susceptible	Susceptible	Susceptible	Susceptible	Susceptible	Susceptible	Not avaliable	No	No
2015	Respiratory	OPD	No	No	Non-susceptible	Susceptible	Susceptible	Susceptible	Susceptible	Susceptible	Susceptible	Positive	No	No
2015	Respiratory	Ward	No	No	Susceptible	Susceptible	Susceptible	Susceptible	Susceptible	Susceptible	Non-susceptible	Negative	No	No
2007	Respiratory	Ward	No	Yes	Non-susceptible	Susceptible	Susceptible	Susceptible	Susceptible	Susceptible	Susceptible	Not avaliable	No	No
2008	Respiratory	Ward	Yes	No	Susceptible	Susceptible	Susceptible	Susceptible	Susceptible	Susceptible	Non-susceptible	Not avaliable	No	No
2008	Respiratory	ICU	No	No	Susceptible	Susceptible	Susceptible	Susceptible	Non-susceptible	Susceptible	Susceptible	Not avaliable	No	No
2007	Respiratory	ICU	Yes	No	Susceptible	Susceptible	Susceptible	Susceptible	Susceptible	Susceptible	Non-susceptible	Not avaliable	No	No
2011	Respiratory	Ward	No	Yes	Susceptible	Susceptible	Susceptible	Susceptible	Susceptible	Susceptible	Non-susceptible	Not avaliable	No	No
2014	Respiratory	ER	No	No	Susceptible	Susceptible	Susceptible	Susceptible	Susceptible	Susceptible	Non-susceptible	Positive	No	No
2013	Respiratory	OPD	No	No	Susceptible	Susceptible	Susceptible	Susceptible	Susceptible	Susceptible	Non-susceptible	Positive	No	No
2008	Respiratory	Ward	No	No	Susceptible	Susceptible	Susceptible	Susceptible	Susceptible	Susceptible	Non-susceptible	Not avaliable	No	No
2008	Respiratory	Ward	No	Yes	Non-susceptible	Susceptible	Susceptible	Susceptible	Susceptible	Susceptible	Susceptible	Not avaliable	No	No
2015	Respiratory	ICU	No	No	Susceptible	Susceptible	Susceptible	Susceptible	Non-susceptible	Susceptible	Susceptible	Negative	No	No
2008	Respiratory	Ward	Yes	No	Non-susceptible	Susceptible	Susceptible	Susceptible	Susceptible	Susceptible	Susceptible	Not avaliable	No	No
2012	Respiratory	Ward	No	No	Non-susceptible	Susceptible	Susceptible	Susceptible	Susceptible	Susceptible	Susceptible	Not avaliable	No	No
2012	Respiratory	ER	No	No	Susceptible	Susceptible	Susceptible	Susceptible	Susceptible	Susceptible	Non-susceptible	Positive	No	No
2007	Respiratory	Ward	No	Yes	Non-susceptible	Susceptible	Susceptible	Susceptible	Susceptible	Susceptible	Susceptible	Not avaliable	No	No
2008	Respiratory	Ward	Yes	Yes	Non-susceptible	Susceptible	Susceptible	Susceptible	Susceptible	Susceptible	Susceptible	Not avaliable	No	No
2015	Others	Ward	No	No	Susceptible	Susceptible	Susceptible	Susceptible	Susceptible	Susceptible	Non-susceptible	Negative	No	No
2014	Respiratory	Ward	No	No	Non-susceptible	Susceptible	Susceptible	Susceptible	Susceptible	Susceptible	Susceptible	Positive	No	No
2009	Respiratory	ICU	No	No	Non-susceptible	Susceptible	Susceptible	Susceptible	Susceptible	Susceptible	Susceptible	Not avaliable	No	No
2008	Respiratory	Ward	No	No	Susceptible	Susceptible	Susceptible	Susceptible	Susceptible	Susceptible	Non-susceptible	Not avaliable	No	No
2008	Respiratory	Ward	Yes	No	Non-susceptible	Susceptible	Susceptible	Susceptible	Susceptible	Susceptible	Susceptible	Not avaliable	No	No
2011	Respiratory	ICU	No	No	Susceptible	Susceptible	Susceptible	Susceptible	Susceptible	Susceptible	Non-susceptible	Not avaliable	No	No
2007	Respiratory	Ward	No	No	Susceptible	Susceptible	Susceptible	Susceptible	Susceptible	Susceptible	Non-susceptible	Not avaliable	No	No
2011	Respiratory	Ward	No	Yes	Susceptible	Susceptible	Susceptible	Susceptible	Susceptible	Susceptible	Non-susceptible	Not avaliable	No	No
2009	Respiratory	Ward	No	No	Non-susceptible	Susceptible	Susceptible	Susceptible	Susceptible	Susceptible	Susceptible	Not avaliable	No	No
2009	Respiratory	Ward	No	No	Non-susceptible	Susceptible	Susceptible	Susceptible	Susceptible	Susceptible	Susceptible	Not avaliable	No	No
2007	Respiratory	Ward	Yes	Yes	Non-susceptible	Susceptible	Susceptible	Susceptible	Susceptible	Susceptible	Susceptible	Not avaliable	No	No
2007	Others	OPD	No	No	Susceptible	Susceptible	Susceptible	Susceptible	Susceptible	Susceptible	Non-susceptible	Not avaliable	No	No
2018	Respiratory	ICU	Yes	Yes	Susceptible	Susceptible	Susceptible	Susceptible	Susceptible	Susceptible	Non-susceptible	Negative	No	No
2014	Blood	ER	No	No	Susceptible	Susceptible	Susceptible	Susceptible	Susceptible	Susceptible	Non-susceptible	Negative	No	No
2014	Others	Ward	No	No	Susceptible	Susceptible	Susceptible	Susceptible	Susceptible	Susceptible	Non-susceptible	Negative	No	No
2015	Respiratory	Ward	No	No	Non-susceptible	Susceptible	Susceptible	Susceptible	Susceptible	Susceptible	Susceptible	Positive	No	No
2008	Respiratory	OPD	No	No	Susceptible	Susceptible	Susceptible	Susceptible	Susceptible	Susceptible	Non-susceptible	Not avaliable	No	No
2015	Others	Ward	No	No	Non-susceptible	Susceptible	Susceptible	Susceptible	Susceptible	Susceptible	Susceptible	Positive	No	No
2007	Respiratory	ER	No	No	Susceptible	Susceptible	Susceptible	Susceptible	Susceptible	Susceptible	Non-susceptible	Not avaliable	No	No
2012	Respiratory	ICU	No	No	Non-susceptible	Susceptible	Susceptible	Susceptible	Susceptible	Susceptible	Susceptible	Positive	No	No
2014	Respiratory	OPD	No	No	Non-susceptible	Susceptible	Susceptible	Susceptible	Susceptible	Susceptible	Susceptible	Positive	No	No
2008	Others	ER	No	No	Non-susceptible	Susceptible	Susceptible	Susceptible	Susceptible	Susceptible	Susceptible	Not avaliable	No	No
2007	Respiratory	Ward	No	Yes	Non-susceptible	Susceptible	Susceptible	Susceptible	Susceptible	Susceptible	Susceptible	Not avaliable	No	No
2008	Respiratory	ICU	No	No	Non-susceptible	Susceptible	Susceptible	Susceptible	Susceptible	Susceptible	Susceptible	Not avaliable	No	No
2008	Respiratory	Ward	Yes	No	Non-susceptible	Susceptible	Susceptible	Susceptible	Susceptible	Susceptible	Susceptible	Not avaliable	No	No
2009	Respiratory	OPD	No	No	Susceptible	Susceptible	Susceptible	Susceptible	Susceptible	Non-susceptible	Susceptible	Not avaliable	No	No
2015	Respiratory	Ward	Yes	No	Non-susceptible	Susceptible	Susceptible	Susceptible	Susceptible	Susceptible	Susceptible	Positive	No	No
2009	Respiratory	ER	No	No	Non-susceptible	Susceptible	Susceptible	Susceptible	Susceptible	Susceptible	Susceptible	Not avaliable	No	No
2007	Respiratory	Ward	No	Yes	Non-susceptible	Susceptible	Susceptible	Susceptible	Susceptible	Susceptible	Susceptible	Not avaliable	No	No
2009	Others	ER	No	No	Susceptible	Susceptible	Susceptible	Susceptible	Susceptible	Susceptible	Non-susceptible	Not avaliable	No	No
2007	Respiratory	ICU	No	No	Susceptible	Susceptible	Susceptible	Susceptible	Susceptible	Susceptible	Non-susceptible	Not avaliable	No	No
2014	Respiratory	Ward	Yes	No	Non-susceptible	Susceptible	Susceptible	Susceptible	Susceptible	Susceptible	Susceptible	Positive	No	No
2007	Respiratory	ICU	No	No	Non-susceptible	Susceptible	Susceptible	Susceptible	Susceptible	Susceptible	Susceptible	Not avaliable	No	No
2015	Others	Ward	No	No	Susceptible	Susceptible	Susceptible	Susceptible	Susceptible	Susceptible	Non-susceptible	Negative	No	No
2015	Respiratory	Ward	Yes	Yes	Susceptible	Susceptible	Susceptible	Susceptible	Susceptible	Susceptible	Non-susceptible	Negative	No	No
2011	Respiratory	OPD	No	No	Susceptible	Susceptible	Susceptible	Susceptible	Susceptible	Susceptible	Non-susceptible	Not avaliable	No	No
2018	Others	OPD	No	No	Non-susceptible	Susceptible	Susceptible	Susceptible	Susceptible	Susceptible	Susceptible	Positive	No	No
2007	Respiratory	Ward	No	Yes	Susceptible	Susceptible	Susceptible	Susceptible	Susceptible	Non-susceptible	Susceptible	Not avaliable	No	No
2013	Respiratory	Ward	Yes	No	Susceptible	Susceptible	Susceptible	Susceptible	Susceptible	Susceptible	Non-susceptible	Negative	No	No
2008	Others	Ward	No	No	Susceptible	Susceptible	Susceptible	Susceptible	Susceptible	Susceptible	Non-susceptible	Not avaliable	No	No
2012	Respiratory	ER	No	No	Susceptible	Susceptible	Susceptible	Susceptible	Susceptible	Susceptible	Non-susceptible	Not avaliable	No	No
2015	Blood	ER	No	No	Susceptible	Susceptible	Susceptible	Susceptible	Susceptible	Susceptible	Non-susceptible	Negative	No	No
2007	Respiratory	Ward	No	Yes	Non-susceptible	Susceptible	Susceptible	Susceptible	Susceptible	Susceptible	Susceptible	Not avaliable	No	No
2007	Respiratory	Ward	No	Yes	Non-susceptible	Susceptible	Susceptible	Susceptible	Susceptible	Susceptible	Susceptible	Not avaliable	No	No
2007	Respiratory	Ward	No	Yes	Non-susceptible	Susceptible	Susceptible	Susceptible	Susceptible	Susceptible	Susceptible	Not avaliable	No	No
2007	Respiratory	Ward	No	No	Non-susceptible	Susceptible	Susceptible	Susceptible	Susceptible	Susceptible	Susceptible	Not avaliable	No	No
2015	Respiratory	ICU	Yes	No	Susceptible	Susceptible	Susceptible	Susceptible	Susceptible	Susceptible	Non-susceptible	Positive	No	No
2008	Respiratory	Ward	No	No	Non-susceptible	Susceptible	Susceptible	Susceptible	Susceptible	Susceptible	Susceptible	Not avaliable	No	No
2010	Respiratory	OPD	No	No	Susceptible	Susceptible	Susceptible	Susceptible	Susceptible	Susceptible	Non-susceptible	Not avaliable	No	No
2007	Respiratory	Ward	No	Yes	Non-susceptible	Susceptible	Susceptible	Susceptible	Susceptible	Susceptible	Susceptible	Not avaliable	No	No
2009	Respiratory	Ward	No	No	Non-susceptible	Susceptible	Susceptible	Susceptible	Susceptible	Susceptible	Susceptible	Not avaliable	No	No
2011	Respiratory	ICU	No	No	Non-susceptible	Susceptible	Susceptible	Susceptible	Susceptible	Susceptible	Susceptible	Not avaliable	No	No
2008	Respiratory	Ward	No	No	Non-susceptible	Susceptible	Susceptible	Susceptible	Susceptible	Susceptible	Susceptible	Not avaliable	No	No
2018	Respiratory	Ward	No	No	Susceptible	Susceptible	Susceptible	Susceptible	Susceptible	Susceptible	Non-susceptible	Negative	No	No
2008	Respiratory	ICU	No	No	Susceptible	Susceptible	Susceptible	Susceptible	Susceptible	Susceptible	Non-susceptible	Not avaliable	No	No
2007	Respiratory	Ward	No	No	Non-susceptible	Susceptible	Susceptible	Susceptible	Susceptible	Susceptible	Susceptible	Not avaliable	No	No
2013	Respiratory	OPD	No	No	Susceptible	Susceptible	Susceptible	Susceptible	Susceptible	Susceptible	Non-susceptible	Positive	No	No
2010	Respiratory	Ward	No	No	Non-susceptible	Susceptible	Susceptible	Susceptible	Susceptible	Susceptible	Susceptible	Not avaliable	No	No
2015	Respiratory	OPD	No	No	Non-susceptible	Susceptible	Susceptible	Susceptible	Susceptible	Susceptible	Susceptible	Positive	No	No
2018	Respiratory	Ward	Yes	No	Non-susceptible	Susceptible	Susceptible	Susceptible	Susceptible	Susceptible	Susceptible	Positive	No	No
2012	Respiratory	OPD	No	No	Non-susceptible	Susceptible	Susceptible	Susceptible	Susceptible	Susceptible	Susceptible	Not avaliable	No	No
2009	Respiratory	ICU	No	No	Susceptible	Susceptible	Susceptible	Susceptible	Susceptible	Susceptible	Non-susceptible	Not avaliable	No	No
2013	Respiratory	ER	No	No	Susceptible	Susceptible	Susceptible	Susceptible	Susceptible	Susceptible	Non-susceptible	Negative	No	No
2016	Respiratory	Ward	No	No	Non-susceptible	Susceptible	Susceptible	Susceptible	Susceptible	Susceptible	Susceptible	Negative	No	No
2009	Respiratory	Ward	Yes	No	Non-susceptible	Susceptible	Susceptible	Susceptible	Susceptible	Susceptible	Susceptible	Not avaliable	No	No
2018	Respiratory	Ward	No	No	Non-susceptible	Susceptible	Susceptible	Susceptible	Susceptible	Susceptible	Susceptible	Negative	No	No
2008	Blood	ER	No	No	Susceptible	Susceptible	Susceptible	Susceptible	Susceptible	Susceptible	Non-susceptible	Not avaliable	No	No
2012	Respiratory	OPD	No	No	Non-susceptible	Susceptible	Susceptible	Susceptible	Susceptible	Susceptible	Susceptible	Not avaliable	No	No
2009	Respiratory	ER	No	No	Non-susceptible	Susceptible	Susceptible	Susceptible	Susceptible	Susceptible	Susceptible	Not avaliable	No	No
2010	Respiratory	ER	No	No	Susceptible	Susceptible	Susceptible	Susceptible	Susceptible	Susceptible	Non-susceptible	Not avaliable	No	No
2007	Respiratory	Ward	No	Yes	Non-susceptible	Susceptible	Susceptible	Susceptible	Susceptible	Susceptible	Susceptible	Not avaliable	No	No
2009	Respiratory	ICU	No	No	Non-susceptible	Susceptible	Susceptible	Susceptible	Susceptible	Susceptible	Susceptible	Not avaliable	No	No
2010	Respiratory	Ward	No	No	Non-susceptible	Susceptible	Susceptible	Susceptible	Susceptible	Susceptible	Susceptible	Not avaliable	No	No
2007	Respiratory	Ward	No	No	Non-susceptible	Susceptible	Susceptible	Susceptible	Susceptible	Susceptible	Susceptible	Not avaliable	No	No
2011	Respiratory	OPD	No	No	Susceptible	Susceptible	Susceptible	Susceptible	Susceptible	Non-susceptible	Susceptible	Not avaliable	No	No
2013	Respiratory	ICU	No	No	Susceptible	Susceptible	Susceptible	Susceptible	Susceptible	Susceptible	Non-susceptible	Positive	No	No
2007	Blood	ER	No	No	Susceptible	Susceptible	Susceptible	Susceptible	Susceptible	Susceptible	Non-susceptible	Not avaliable	No	No
2009	Respiratory	Ward	No	No	Non-susceptible	Susceptible	Susceptible	Susceptible	Susceptible	Susceptible	Susceptible	Not avaliable	No	No
2009	Others	ER	No	No	Susceptible	Susceptible	Susceptible	Susceptible	Non-susceptible	Susceptible	Susceptible	Not avaliable	No	No
2017	Respiratory	Ward	Yes	No	Susceptible	Susceptible	Susceptible	Susceptible	Susceptible	Susceptible	Non-susceptible	Negative	No	No
2016	Respiratory	Ward	No	Yes	Susceptible	Susceptible	Susceptible	Susceptible	Susceptible	Susceptible	Non-susceptible	Positive	No	No
2013	Respiratory	OPD	No	No	Susceptible	Susceptible	Susceptible	Susceptible	Susceptible	Susceptible	Non-susceptible	Positive	No	No
2008	Respiratory	Ward	No	Yes	Non-susceptible	Susceptible	Susceptible	Susceptible	Susceptible	Susceptible	Susceptible	Not avaliable	No	No
2008	Respiratory	Ward	Yes	No	Susceptible	Susceptible	Susceptible	Susceptible	Susceptible	Susceptible	Non-susceptible	Not avaliable	No	No
2008	Respiratory	ICU	No	No	Susceptible	Susceptible	Susceptible	Susceptible	Susceptible	Susceptible	Non-susceptible	Not avaliable	No	No
2009	Respiratory	Ward	No	Yes	Susceptible	Susceptible	Susceptible	Susceptible	Susceptible	Susceptible	Non-susceptible	Not avaliable	No	No
2010	Respiratory	Ward	Yes	No	Non-susceptible	Susceptible	Susceptible	Susceptible	Susceptible	Susceptible	Susceptible	Not avaliable	No	No
2008	Respiratory	Ward	Yes	No	Susceptible	Susceptible	Susceptible	Susceptible	Susceptible	Susceptible	Non-susceptible	Not avaliable	No	No
2008	Respiratory	ER	No	No	Susceptible	Susceptible	Susceptible	Susceptible	Susceptible	Susceptible	Non-susceptible	Not avaliable	No	No
2008	Respiratory	Ward	No	Yes	Susceptible	Susceptible	Susceptible	Susceptible	Susceptible	Susceptible	Non-susceptible	Not avaliable	No	No
2008	Respiratory	ICU	No	No	Susceptible	Susceptible	Susceptible	Susceptible	Susceptible	Susceptible	Non-susceptible	Not avaliable	No	No
2008	Respiratory	Ward	No	No	Non-susceptible	Susceptible	Susceptible	Susceptible	Susceptible	Susceptible	Susceptible	Not avaliable	No	No
2008	Respiratory	Ward	Yes	Yes	Non-susceptible	Susceptible	Susceptible	Susceptible	Susceptible	Susceptible	Susceptible	Not avaliable	No	No
2013	Respiratory	OPD	No	No	Susceptible	Susceptible	Susceptible	Susceptible	Susceptible	Susceptible	Non-susceptible	Positive	No	No
2016	Respiratory	OPD	No	No	Non-susceptible	Susceptible	Susceptible	Susceptible	Susceptible	Susceptible	Susceptible	Positive	No	No
2008	Respiratory	Ward	No	No	Susceptible	Susceptible	Susceptible	Susceptible	Susceptible	Susceptible	Non-susceptible	Not avaliable	No	No
2008	Respiratory	ICU	No	No	Non-susceptible	Susceptible	Susceptible	Susceptible	Susceptible	Susceptible	Susceptible	Not avaliable	No	No
2014	Respiratory	OPD	No	No	Susceptible	Susceptible	Susceptible	Susceptible	Susceptible	Susceptible	Non-susceptible	Positive	No	No
2008	Respiratory	Ward	No	No	Non-susceptible	Susceptible	Susceptible	Susceptible	Susceptible	Susceptible	Susceptible	Not avaliable	No	No
2008	Respiratory	ER	No	No	Susceptible	Susceptible	Susceptible	Susceptible	Susceptible	Susceptible	Non-susceptible	Not avaliable	No	No
2008	Others	OPD	No	No	Susceptible	Susceptible	Susceptible	Susceptible	Susceptible	Susceptible	Non-susceptible	Not avaliable	No	No
2011	Respiratory	Ward	No	Yes	Non-susceptible	Susceptible	Susceptible	Susceptible	Susceptible	Susceptible	Susceptible	Not avaliable	No	No
2014	Respiratory	ER	No	No	Non-susceptible	Susceptible	Susceptible	Susceptible	Susceptible	Susceptible	Susceptible	Positive	No	No
2008	Respiratory	Ward	No	No	Susceptible	Susceptible	Susceptible	Susceptible	Susceptible	Susceptible	Non-susceptible	Not avaliable	No	No
2008	Respiratory	Ward	No	No	Non-susceptible	Susceptible	Susceptible	Susceptible	Susceptible	Susceptible	Susceptible	Not avaliable	No	No
2010	Respiratory	Ward	No	No	Susceptible	Susceptible	Susceptible	Susceptible	Susceptible	Susceptible	Non-susceptible	Not avaliable	No	No
2014	Respiratory	ICU	No	No	Susceptible	Susceptible	Susceptible	Susceptible	Susceptible	Susceptible	Non-susceptible	Negative	No	No
2009	Respiratory	Ward	Yes	No	Non-susceptible	Susceptible	Susceptible	Susceptible	Susceptible	Susceptible	Susceptible	Not avaliable	No	No
2008	Respiratory	Ward	No	No	Susceptible	Susceptible	Susceptible	Susceptible	Susceptible	Susceptible	Non-susceptible	Not avaliable	No	No
2011	Respiratory	Ward	No	No	Non-susceptible	Susceptible	Susceptible	Susceptible	Susceptible	Susceptible	Susceptible	Not avaliable	No	No
2009	Respiratory	ICU	No	No	Non-susceptible	Susceptible	Susceptible	Susceptible	Susceptible	Susceptible	Susceptible	Not avaliable	No	No
2014	Others	Ward	No	No	Susceptible	Susceptible	Susceptible	Susceptible	Susceptible	Susceptible	Non-susceptible	Positive	No	No
2008	Respiratory	Ward	No	No	Susceptible	Susceptible	Susceptible	Susceptible	Susceptible	Susceptible	Non-susceptible	Not avaliable	No	No
2009	Respiratory	Ward	No	No	Susceptible	Susceptible	Susceptible	Susceptible	Susceptible	Susceptible	Non-susceptible	Not avaliable	No	No
2008	Respiratory	Ward	Yes	No	Susceptible	Susceptible	Susceptible	Susceptible	Susceptible	Susceptible	Non-susceptible	Not avaliable	No	No
2008	Respiratory	Ward	No	No	Non-susceptible	Susceptible	Susceptible	Susceptible	Susceptible	Susceptible	Susceptible	Not avaliable	No	No
2010	Respiratory	OPD	No	No	Susceptible	Susceptible	Susceptible	Susceptible	Susceptible	Susceptible	Non-susceptible	Not avaliable	No	No
2008	Respiratory	Ward	No	No	Non-susceptible	Susceptible	Susceptible	Susceptible	Susceptible	Susceptible	Susceptible	Not avaliable	No	No
2018	Respiratory	ICU	No	No	Non-susceptible	Susceptible	Susceptible	Susceptible	Susceptible	Susceptible	Susceptible	Positive	No	No
2009	Respiratory	Ward	No	Yes	Non-susceptible	Susceptible	Susceptible	Susceptible	Susceptible	Susceptible	Susceptible	Not avaliable	No	No
2008	Respiratory	ICU	No	No	Susceptible	Susceptible	Susceptible	Susceptible	Susceptible	Susceptible	Non-susceptible	Not avaliable	No	No
2009	Respiratory	Ward	No	No	Non-susceptible	Susceptible	Susceptible	Susceptible	Susceptible	Susceptible	Susceptible	Not avaliable	No	No
2008	Respiratory	Ward	No	Yes	Non-susceptible	Susceptible	Susceptible	Susceptible	Susceptible	Susceptible	Susceptible	Not avaliable	No	No
2008	Respiratory	ER	No	No	Susceptible	Susceptible	Susceptible	Susceptible	Susceptible	Susceptible	Non-susceptible	Not avaliable	No	No
2012	Respiratory	ER	No	No	Susceptible	Susceptible	Susceptible	Susceptible	Susceptible	Susceptible	Non-susceptible	Not avaliable	No	No
2008	Respiratory	ICU	Yes	No	Susceptible	Susceptible	Susceptible	Susceptible	Susceptible	Susceptible	Non-susceptible	Not avaliable	No	No
2008	Respiratory	Ward	No	No	Non-susceptible	Susceptible	Susceptible	Susceptible	Susceptible	Susceptible	Susceptible	Not avaliable	No	No
2016	Blood	ER	No	No	Susceptible	Susceptible	Susceptible	Susceptible	Susceptible	Susceptible	Non-susceptible	Negative	No	No
2008	Respiratory	ICU	No	No	Susceptible	Susceptible	Susceptible	Susceptible	Susceptible	Susceptible	Non-susceptible	Not avaliable	No	No
2011	Respiratory	Ward	No	No	Susceptible	Susceptible	Susceptible	Susceptible	Non-susceptible	Susceptible	Susceptible	Not avaliable	No	No
2016	Respiratory	Ward	Yes	Yes	Non-susceptible	Susceptible	Susceptible	Susceptible	Susceptible	Susceptible	Susceptible	Positive	No	No
2010	Respiratory	Ward	No	Yes	Non-susceptible	Susceptible	Susceptible	Susceptible	Susceptible	Susceptible	Susceptible	Not avaliable	No	No
2013	Others	Ward	No	No	Non-susceptible	Susceptible	Susceptible	Susceptible	Susceptible	Susceptible	Susceptible	Negative	No	No
2012	Others	OPD	No	No	Non-susceptible	Susceptible	Susceptible	Susceptible	Susceptible	Susceptible	Susceptible	Positive	No	No
2011	Respiratory	OPD	No	No	Non-susceptible	Susceptible	Susceptible	Susceptible	Susceptible	Susceptible	Susceptible	Not avaliable	No	No
2014	Respiratory	ER	No	No	Susceptible	Susceptible	Susceptible	Susceptible	Non-susceptible	Susceptible	Susceptible	Negative	No	No
2016	Respiratory	OPD	No	No	Non-susceptible	Susceptible	Susceptible	Susceptible	Susceptible	Susceptible	Susceptible	Negative	No	No
2009	Respiratory	ER	No	No	Non-susceptible	Susceptible	Susceptible	Susceptible	Susceptible	Susceptible	Susceptible	Not avaliable	No	No
2009	Respiratory	Ward	Yes	No	Susceptible	Susceptible	Susceptible	Susceptible	Susceptible	Susceptible	Non-susceptible	Not avaliable	No	No
2009	Respiratory	ICU	No	No	Non-susceptible	Susceptible	Susceptible	Susceptible	Susceptible	Susceptible	Susceptible	Not avaliable	No	No
2009	Respiratory	ICU	No	No	Susceptible	Susceptible	Susceptible	Susceptible	Susceptible	Susceptible	Non-susceptible	Not avaliable	No	No
2009	Respiratory	OPD	No	No	Susceptible	Susceptible	Susceptible	Susceptible	Susceptible	Susceptible	Non-susceptible	Not avaliable	No	No
2016	Respiratory	OPD	No	No	Susceptible	Susceptible	Susceptible	Susceptible	Susceptible	Susceptible	Non-susceptible	Positive	No	No
2009	Respiratory	ER	No	No	Non-susceptible	Susceptible	Susceptible	Susceptible	Susceptible	Susceptible	Susceptible	Not avaliable	No	No
2017	Respiratory	Ward	No	No	Susceptible	Susceptible	Susceptible	Susceptible	Susceptible	Susceptible	Non-susceptible	Negative	No	No
2016	Respiratory	OPD	No	No	Non-susceptible	Susceptible	Susceptible	Susceptible	Susceptible	Susceptible	Susceptible	Positive	No	No
2010	Respiratory	ER	No	No	Non-susceptible	Susceptible	Susceptible	Susceptible	Susceptible	Susceptible	Susceptible	Not avaliable	No	No
2011	Respiratory	ER	No	No	Non-susceptible	Susceptible	Susceptible	Susceptible	Susceptible	Susceptible	Susceptible	Not avaliable	No	No
2013	Respiratory	Ward	No	Yes	Non-susceptible	Susceptible	Susceptible	Susceptible	Susceptible	Susceptible	Susceptible	Negative	No	No
2014	Respiratory	Ward	No	No	Non-susceptible	Susceptible	Susceptible	Susceptible	Susceptible	Susceptible	Susceptible	Negative	No	No
2013	Respiratory	ER	No	No	Susceptible	Susceptible	Susceptible	Susceptible	Susceptible	Susceptible	Non-susceptible	Positive	No	No
2009	Respiratory	Ward	Yes	No	Non-susceptible	Susceptible	Susceptible	Susceptible	Susceptible	Susceptible	Susceptible	Not avaliable	No	No
2009	Respiratory	ER	No	No	Susceptible	Susceptible	Susceptible	Susceptible	Susceptible	Susceptible	Non-susceptible	Not avaliable	No	No
2010	Others	Ward	No	No	Susceptible	Susceptible	Susceptible	Susceptible	Susceptible	Susceptible	Non-susceptible	Not avaliable	No	No
2009	Respiratory	ICU	No	No	Non-susceptible	Susceptible	Susceptible	Susceptible	Susceptible	Susceptible	Susceptible	Not avaliable	No	No
2009	Respiratory	Ward	No	No	Non-susceptible	Susceptible	Susceptible	Susceptible	Susceptible	Susceptible	Susceptible	Not avaliable	No	No
2009	Respiratory	ER	No	No	Susceptible	Susceptible	Susceptible	Susceptible	Susceptible	Susceptible	Non-susceptible	Not avaliable	No	No
2017	Respiratory	Ward	No	No	Non-susceptible	Susceptible	Susceptible	Susceptible	Susceptible	Susceptible	Susceptible	Negative	No	No
2009	Respiratory	ICU	No	No	Susceptible	Susceptible	Susceptible	Non-susceptible	Susceptible	Susceptible	Susceptible	Not avaliable	No	No
2009	Respiratory	ICU	No	No	Susceptible	Susceptible	Susceptible	Susceptible	Susceptible	Susceptible	Non-susceptible	Not avaliable	No	No
2009	Respiratory	Ward	No	No	Susceptible	Susceptible	Susceptible	Susceptible	Non-susceptible	Susceptible	Susceptible	Not avaliable	No	No
2016	Respiratory	ER	No	No	Susceptible	Susceptible	Susceptible	Susceptible	Susceptible	Non-susceptible	Susceptible	Negative	No	No
2011	Respiratory	OPD	No	No	Non-susceptible	Susceptible	Susceptible	Susceptible	Susceptible	Susceptible	Susceptible	Not avaliable	No	No
2016	Respiratory	Ward	No	Yes	Susceptible	Susceptible	Susceptible	Susceptible	Susceptible	Susceptible	Non-susceptible	Positive	No	No
2015	Respiratory	Ward	No	No	Susceptible	Susceptible	Susceptible	Susceptible	Susceptible	Susceptible	Non-susceptible	Negative	No	No
2013	Respiratory	Ward	No	No	Susceptible	Susceptible	Susceptible	Susceptible	Susceptible	Susceptible	Non-susceptible	Positive	No	No
2015	Respiratory	ER	No	No	Susceptible	Susceptible	Susceptible	Susceptible	Susceptible	Susceptible	Non-susceptible	Negative	No	No
2014	Respiratory	Ward	No	No	Susceptible	Susceptible	Susceptible	Susceptible	Susceptible	Susceptible	Non-susceptible	Negative	No	No
2014	Respiratory	Ward	Yes	No	Susceptible	Susceptible	Susceptible	Susceptible	Susceptible	Susceptible	Non-susceptible	Negative	No	No
2010	Respiratory	OPD	No	No	Susceptible	Susceptible	Non-susceptible	Susceptible	Susceptible	Susceptible	Susceptible	Not avaliable	No	No
2009	Respiratory	ICU	Yes	No	Susceptible	Susceptible	Susceptible	Susceptible	Susceptible	Susceptible	Non-susceptible	Not avaliable	No	No
2010	Respiratory	ER	No	No	Non-susceptible	Susceptible	Susceptible	Susceptible	Susceptible	Susceptible	Susceptible	Not avaliable	No	No
2018	Respiratory	Ward	Yes	No	Susceptible	Susceptible	Susceptible	Susceptible	Susceptible	Susceptible	Non-susceptible	Negative	No	No
2009	Respiratory	ICU	No	No	Susceptible	Susceptible	Susceptible	Susceptible	Susceptible	Susceptible	Non-susceptible	Not avaliable	No	No
2010	Respiratory	ICU	No	No	Non-susceptible	Susceptible	Susceptible	Susceptible	Susceptible	Susceptible	Susceptible	Not avaliable	No	No
2010	Respiratory	Ward	No	Yes	Susceptible	Susceptible	Susceptible	Susceptible	Susceptible	Susceptible	Non-susceptible	Not avaliable	No	No
2010	Respiratory	ER	No	No	Non-susceptible	Susceptible	Susceptible	Susceptible	Susceptible	Susceptible	Susceptible	Not avaliable	No	No
2010	Respiratory	Ward	No	Yes	Susceptible	Susceptible	Susceptible	Susceptible	Susceptible	Susceptible	Non-susceptible	Not avaliable	No	No
2012	Respiratory	OPD	No	No	Susceptible	Susceptible	Susceptible	Susceptible	Susceptible	Susceptible	Non-susceptible	Negative	No	No
2010	Respiratory	ICU	No	No	Non-susceptible	Susceptible	Susceptible	Susceptible	Susceptible	Susceptible	Susceptible	Not avaliable	No	No
2013	Respiratory	ICU	No	No	Susceptible	Susceptible	Susceptible	Susceptible	Susceptible	Susceptible	Non-susceptible	Positive	No	No
2010	Respiratory	Ward	No	No	Susceptible	Susceptible	Susceptible	Susceptible	Susceptible	Susceptible	Non-susceptible	Not avaliable	No	No
2018	Blood	ER	No	No	Susceptible	Susceptible	Susceptible	Susceptible	Non-susceptible	Susceptible	Susceptible	Negative	No	No
2013	Respiratory	Ward	No	No	Susceptible	Susceptible	Susceptible	Susceptible	Susceptible	Susceptible	Non-susceptible	Negative	No	No
2013	Respiratory	OPD	No	No	Susceptible	Susceptible	Susceptible	Susceptible	Susceptible	Susceptible	Non-susceptible	Negative	No	No
2010	Others	Ward	No	No	Susceptible	Susceptible	Susceptible	Susceptible	Susceptible	Susceptible	Non-susceptible	Not avaliable	No	No
2010	Respiratory	ICU	No	No	Non-susceptible	Susceptible	Susceptible	Susceptible	Susceptible	Susceptible	Susceptible	Not avaliable	No	No
2011	Respiratory	OPD	No	No	Susceptible	Susceptible	Susceptible	Susceptible	Susceptible	Susceptible	Non-susceptible	Not avaliable	No	No
2011	Respiratory	OPD	No	No	Susceptible	Susceptible	Susceptible	Susceptible	Susceptible	Non-susceptible	Susceptible	Not avaliable	No	No
2011	Respiratory	Ward	Yes	Yes	Susceptible	Susceptible	Susceptible	Susceptible	Susceptible	Susceptible	Non-susceptible	Not avaliable	No	No
2011	Respiratory	Ward	No	No	Susceptible	Susceptible	Susceptible	Susceptible	Susceptible	Susceptible	Non-susceptible	Not avaliable	No	No
2013	Respiratory	ER	No	No	Non-susceptible	Susceptible	Susceptible	Susceptible	Susceptible	Susceptible	Susceptible	Positive	No	No
2011	Respiratory	OPD	No	No	Susceptible	Susceptible	Susceptible	Susceptible	Susceptible	Susceptible	Non-susceptible	Not avaliable	No	No
2018	Others	OPD	No	No	Non-susceptible	Susceptible	Susceptible	Susceptible	Susceptible	Susceptible	Susceptible	Positive	No	No
2012	Respiratory	Ward	Yes	No	Susceptible	Susceptible	Susceptible	Susceptible	Susceptible	Non-susceptible	Susceptible	Negative	No	No
2011	Respiratory	Ward	No	Yes	Non-susceptible	Susceptible	Susceptible	Susceptible	Susceptible	Susceptible	Susceptible	Not avaliable	No	No
2010	Others	Ward	No	No	Susceptible	Susceptible	Susceptible	Susceptible	Susceptible	Susceptible	Non-susceptible	Not avaliable	No	No
2013	Respiratory	OPD	No	No	Susceptible	Susceptible	Susceptible	Non-susceptible	Susceptible	Susceptible	Susceptible	Negative	No	No
2010	Respiratory	ICU	No	No	Susceptible	Susceptible	Susceptible	Susceptible	Susceptible	Susceptible	Non-susceptible	Not avaliable	No	No
2011	Respiratory	OPD	No	No	Non-susceptible	Susceptible	Susceptible	Susceptible	Susceptible	Susceptible	Susceptible	Not avaliable	No	No
2010	Respiratory	ER	No	No	Non-susceptible	Susceptible	Susceptible	Susceptible	Susceptible	Susceptible	Susceptible	Not avaliable	No	No
2011	Respiratory	Ward	Yes	No	Susceptible	Susceptible	Susceptible	Susceptible	Susceptible	Susceptible	Non-susceptible	Not avaliable	No	No
2011	Respiratory	Ward	No	No	Non-susceptible	Susceptible	Susceptible	Susceptible	Susceptible	Susceptible	Susceptible	Not avaliable	No	No
2011	Respiratory	Ward	No	Yes	Susceptible	Susceptible	Susceptible	Susceptible	Susceptible	Susceptible	Non-susceptible	Not avaliable	No	No
2015	Respiratory	ICU	No	No	Susceptible	Susceptible	Susceptible	Susceptible	Susceptible	Non-susceptible	Susceptible	Positive	No	No
2012	Respiratory	Ward	Yes	Yes	Susceptible	Susceptible	Susceptible	Susceptible	Susceptible	Susceptible	Non-susceptible	Positive	No	No
2010	Respiratory	Ward	No	No	Susceptible	Non-susceptible	Susceptible	Susceptible	Susceptible	Susceptible	Susceptible	Not avaliable	No	No
2011	Respiratory	ICU	No	No	Non-susceptible	Susceptible	Susceptible	Susceptible	Susceptible	Susceptible	Susceptible	Not avaliable	No	No
2013	Respiratory	ER	No	No	Susceptible	Susceptible	Susceptible	Susceptible	Susceptible	Susceptible	Non-susceptible	Positive	No	No
2011	Respiratory	Ward	No	No	Susceptible	Susceptible	Susceptible	Susceptible	Susceptible	Susceptible	Non-susceptible	Not avaliable	No	No
2016	Respiratory	OPD	No	No	Non-susceptible	Susceptible	Susceptible	Susceptible	Susceptible	Susceptible	Susceptible	Positive	No	No
2011	Respiratory	ICU	No	No	Susceptible	Susceptible	Susceptible	Susceptible	Susceptible	Susceptible	Non-susceptible	Not avaliable	No	No
2014	Respiratory	OPD	No	No	Susceptible	Susceptible	Susceptible	Susceptible	Susceptible	Susceptible	Non-susceptible	Positive	No	No
2011	Respiratory	Ward	No	No	Susceptible	Susceptible	Susceptible	Susceptible	Susceptible	Susceptible	Non-susceptible	Not avaliable	No	No
2012	Respiratory	ER	No	No	Susceptible	Susceptible	Susceptible	Susceptible	Susceptible	Susceptible	Non-susceptible	Positive	No	No
2014	Respiratory	ICU	No	No	Non-susceptible	Susceptible	Susceptible	Susceptible	Susceptible	Susceptible	Susceptible	Negative	No	No
2011	Respiratory	Ward	Yes	No	Non-susceptible	Susceptible	Susceptible	Susceptible	Susceptible	Susceptible	Susceptible	Not avaliable	No	No
2011	Others	OPD	No	No	Susceptible	Susceptible	Susceptible	Susceptible	Susceptible	Susceptible	Non-susceptible	Not avaliable	No	No
2011	Respiratory	Ward	Yes	No	Susceptible	Susceptible	Susceptible	Susceptible	Susceptible	Non-susceptible	Susceptible	Not avaliable	No	No
2011	Respiratory	ER	No	No	Non-susceptible	Susceptible	Susceptible	Susceptible	Susceptible	Susceptible	Susceptible	Not avaliable	No	No
2012	Others	Ward	No	No	Susceptible	Susceptible	Susceptible	Susceptible	Susceptible	Susceptible	Non-susceptible	Not avaliable	No	No
2018	Respiratory	ER	No	No	Non-susceptible	Susceptible	Susceptible	Susceptible	Susceptible	Susceptible	Susceptible	Positive	No	No
2011	Respiratory	Ward	Yes	Yes	Non-susceptible	Susceptible	Susceptible	Susceptible	Susceptible	Susceptible	Susceptible	Not avaliable	No	No
2014	Respiratory	ICU	Yes	No	Non-susceptible	Susceptible	Susceptible	Susceptible	Susceptible	Susceptible	Susceptible	Positive	No	No
2011	Respiratory	ICU	No	No	Non-susceptible	Susceptible	Susceptible	Susceptible	Susceptible	Susceptible	Susceptible	Not avaliable	No	No
2012	Respiratory	Ward	No	No	Non-susceptible	Susceptible	Susceptible	Susceptible	Susceptible	Susceptible	Susceptible	Not avaliable	No	No
2011	Respiratory	OPD	No	No	Susceptible	Susceptible	Susceptible	Susceptible	Susceptible	Susceptible	Non-susceptible	Not avaliable	No	No
2011	Blood	ER	No	No	Susceptible	Susceptible	Susceptible	Susceptible	Susceptible	Susceptible	Non-susceptible	Not avaliable	No	No
2013	Respiratory	ICU	Yes	No	Non-susceptible	Susceptible	Susceptible	Susceptible	Susceptible	Susceptible	Susceptible	Positive	No	No
2016	Respiratory	OPD	No	No	Non-susceptible	Susceptible	Susceptible	Susceptible	Susceptible	Susceptible	Susceptible	Positive	No	No
2014	Respiratory	ER	No	No	Susceptible	Susceptible	Susceptible	Susceptible	Susceptible	Susceptible	Non-susceptible	Positive	No	No
2017	Respiratory	OPD	No	No	Non-susceptible	Susceptible	Susceptible	Susceptible	Susceptible	Susceptible	Susceptible	Positive	No	No
2011	Others	Ward	No	No	Non-susceptible	Susceptible	Susceptible	Susceptible	Susceptible	Susceptible	Susceptible	Not avaliable	No	No
2012	Respiratory	ER	No	No	Susceptible	Susceptible	Susceptible	Susceptible	Susceptible	Susceptible	Non-susceptible	Negative	No	No
2012	Respiratory	ER	No	No	Susceptible	Susceptible	Susceptible	Susceptible	Susceptible	Non-susceptible	Susceptible	Positive	No	No
2012	Respiratory	ICU	No	No	Susceptible	Susceptible	Susceptible	Susceptible	Susceptible	Susceptible	Non-susceptible	Not avaliable	No	No
2012	Respiratory	Ward	No	Yes	Susceptible	Susceptible	Susceptible	Susceptible	Susceptible	Susceptible	Non-susceptible	Positive	No	No
2012	Respiratory	ICU	No	No	Susceptible	Susceptible	Susceptible	Susceptible	Susceptible	Susceptible	Non-susceptible	Not avaliable	No	No
2012	Respiratory	Ward	Yes	No	Non-susceptible	Susceptible	Susceptible	Susceptible	Susceptible	Susceptible	Susceptible	Negative	No	No
2012	Respiratory	OPD	No	No	Non-susceptible	Susceptible	Susceptible	Susceptible	Susceptible	Susceptible	Susceptible	Positive	No	No
2012	Respiratory	Ward	No	No	Susceptible	Susceptible	Susceptible	Susceptible	Susceptible	Susceptible	Non-susceptible	Negative	No	No
2013	Respiratory	ICU	No	No	Susceptible	Susceptible	Susceptible	Susceptible	Susceptible	Susceptible	Non-susceptible	Negative	No	No
2012	Respiratory	Ward	No	No	Susceptible	Susceptible	Susceptible	Susceptible	Susceptible	Susceptible	Non-susceptible	Positive	No	No
2016	Respiratory	Ward	No	No	Non-susceptible	Susceptible	Susceptible	Susceptible	Susceptible	Susceptible	Susceptible	Negative	No	No
2017	Respiratory	Ward	No	No	Susceptible	Susceptible	Susceptible	Susceptible	Susceptible	Susceptible	Non-susceptible	Negative	No	No
2013	Respiratory	OPD	No	No	Non-susceptible	Susceptible	Susceptible	Susceptible	Susceptible	Susceptible	Susceptible	Negative	No	No
2012	Respiratory	ICU	No	No	Susceptible	Susceptible	Susceptible	Susceptible	Susceptible	Susceptible	Non-susceptible	Negative	No	No
2018	Respiratory	ICU	No	No	Susceptible	Susceptible	Susceptible	Susceptible	Susceptible	Susceptible	Non-susceptible	Negative	No	No
2012	Respiratory	ICU	No	No	Non-susceptible	Susceptible	Susceptible	Susceptible	Susceptible	Susceptible	Susceptible	Negative	No	No
2017	Respiratory	ER	No	No	Susceptible	Susceptible	Susceptible	Susceptible	Susceptible	Susceptible	Non-susceptible	Negative	No	No
2018	Respiratory	Ward	No	No	Susceptible	Susceptible	Susceptible	Susceptible	Susceptible	Susceptible	Non-susceptible	Negative	No	No
2015	Respiratory	Ward	No	No	Susceptible	Susceptible	Susceptible	Susceptible	Susceptible	Susceptible	Non-susceptible	Negative	No	No
2012	Respiratory	ICU	No	No	Susceptible	Susceptible	Susceptible	Susceptible	Susceptible	Susceptible	Non-susceptible	Positive	No	No
2017	Others	OPD	No	No	Non-susceptible	Susceptible	Susceptible	Susceptible	Susceptible	Susceptible	Susceptible	Positive	No	No
2013	Respiratory	ICU	No	No	Susceptible	Susceptible	Susceptible	Susceptible	Susceptible	Susceptible	Non-susceptible	Negative	No	No
2013	Respiratory	ICU	No	No	Susceptible	Susceptible	Susceptible	Susceptible	Susceptible	Susceptible	Non-susceptible	Positive	No	No
2014	Respiratory	Ward	No	No	Non-susceptible	Susceptible	Susceptible	Susceptible	Susceptible	Susceptible	Susceptible	Positive	No	No
2013	Respiratory	ER	No	No	Susceptible	Susceptible	Susceptible	Susceptible	Susceptible	Susceptible	Non-susceptible	Positive	No	No
2018	Respiratory	ICU	No	No	Non-susceptible	Susceptible	Susceptible	Susceptible	Susceptible	Susceptible	Susceptible	Positive	No	No
2014	Respiratory	ER	No	No	Susceptible	Susceptible	Susceptible	Susceptible	Susceptible	Susceptible	Non-susceptible	Positive	No	No
2013	Respiratory	ICU	No	No	Non-susceptible	Susceptible	Susceptible	Susceptible	Susceptible	Susceptible	Susceptible	Positive	No	No
2013	Respiratory	ICU	No	No	Susceptible	Susceptible	Susceptible	Susceptible	Susceptible	Susceptible	Non-susceptible	Positive	No	No
2013	Respiratory	ICU	No	No	Susceptible	Susceptible	Susceptible	Susceptible	Susceptible	Susceptible	Non-susceptible	Negative	No	No
2013	Respiratory	ICU	No	No	Non-susceptible	Susceptible	Susceptible	Susceptible	Susceptible	Susceptible	Susceptible	Negative	No	No
2016	Others	OPD	No	No	Non-susceptible	Susceptible	Susceptible	Susceptible	Susceptible	Susceptible	Susceptible	Positive	No	No
2016	Respiratory	OPD	No	No	Susceptible	Susceptible	Susceptible	Susceptible	Susceptible	Susceptible	Non-susceptible	Positive	No	No
2014	Respiratory	Ward	Yes	No	Susceptible	Susceptible	Susceptible	Susceptible	Susceptible	Susceptible	Non-susceptible	Positive	No	No
2014	Respiratory	ICU	No	No	Non-susceptible	Susceptible	Susceptible	Susceptible	Susceptible	Susceptible	Susceptible	Positive	No	No
2014	Respiratory	Ward	Yes	No	Non-susceptible	Susceptible	Susceptible	Susceptible	Susceptible	Susceptible	Susceptible	Negative	No	No
2014	Respiratory	ICU	No	No	Susceptible	Susceptible	Susceptible	Susceptible	Susceptible	Susceptible	Non-susceptible	Negative	No	No
2014	Respiratory	Ward	No	No	Susceptible	Susceptible	Susceptible	Susceptible	Susceptible	Susceptible	Non-susceptible	Positive	No	No
2014	Respiratory	OPD	No	No	Non-susceptible	Susceptible	Susceptible	Susceptible	Susceptible	Susceptible	Susceptible	Positive	No	No
2014	Respiratory	OPD	No	No	Susceptible	Susceptible	Susceptible	Susceptible	Susceptible	Susceptible	Non-susceptible	Negative	No	No
2016	Respiratory	OPD	No	No	Non-susceptible	Susceptible	Susceptible	Susceptible	Susceptible	Susceptible	Susceptible	Negative	No	No
2014	Others	Ward	No	No	Susceptible	Susceptible	Susceptible	Susceptible	Susceptible	Susceptible	Non-susceptible	Positive	No	No
2018	Respiratory	Ward	No	No	Non-susceptible	Susceptible	Susceptible	Susceptible	Susceptible	Susceptible	Susceptible	Positive	No	No
2016	Respiratory	ER	No	No	Non-susceptible	Susceptible	Susceptible	Susceptible	Susceptible	Susceptible	Susceptible	Positive	No	No
2015	Others	ER	No	No	Non-susceptible	Susceptible	Susceptible	Susceptible	Susceptible	Susceptible	Susceptible	Negative	No	No
2014	Respiratory	OPD	No	No	Susceptible	Susceptible	Susceptible	Susceptible	Susceptible	Susceptible	Non-susceptible	Negative	No	No
2015	Respiratory	OPD	No	No	Susceptible	Susceptible	Susceptible	Susceptible	Susceptible	Susceptible	Non-susceptible	Positive	No	No
2015	Respiratory	ICU	No	No	Susceptible	Susceptible	Susceptible	Susceptible	Susceptible	Susceptible	Non-susceptible	Positive	No	No
2017	Respiratory	Ward	No	No	Non-susceptible	Susceptible	Susceptible	Susceptible	Susceptible	Susceptible	Susceptible	Positive	No	No
2015	Respiratory	ICU	No	No	Non-susceptible	Susceptible	Susceptible	Susceptible	Susceptible	Susceptible	Susceptible	Positive	No	No
2016	Respiratory	Ward	Yes	No	Susceptible	Susceptible	Susceptible	Susceptible	Susceptible	Susceptible	Non-susceptible	Positive	No	No
2016	Respiratory	ICU	Yes	No	Susceptible	Susceptible	Susceptible	Non-susceptible	Susceptible	Susceptible	Susceptible	Positive	No	No
2016	Respiratory	Ward	Yes	No	Non-susceptible	Susceptible	Susceptible	Susceptible	Susceptible	Susceptible	Susceptible	Positive	No	No
2016	Respiratory	OPD	No	No	Susceptible	Susceptible	Non-susceptible	Susceptible	Susceptible	Susceptible	Susceptible	Positive	No	No
2016	Respiratory	Ward	Yes	No	Susceptible	Susceptible	Susceptible	Susceptible	Susceptible	Susceptible	Non-susceptible	Negative	No	No
2017	Respiratory	Ward	No	No	Susceptible	Susceptible	Susceptible	Susceptible	Susceptible	Susceptible	Non-susceptible	Negative	No	No
2017	Respiratory	ICU	No	No	Susceptible	Susceptible	Susceptible	Susceptible	Susceptible	Susceptible	Non-susceptible	Negative	No	No
2017	Respiratory	ICU	No	No	Susceptible	Susceptible	Susceptible	Susceptible	Susceptible	Susceptible	Non-susceptible	Negative	No	No
2017	Respiratory	ICU	Yes	No	Susceptible	Susceptible	Susceptible	Susceptible	Susceptible	Susceptible	Non-susceptible	Negative	No	No
2017	Respiratory	ICU	No	No	Susceptible	Susceptible	Susceptible	Susceptible	Susceptible	Susceptible	Non-susceptible	Negative	No	No
2017	Respiratory	ICU	No	No	Susceptible	Susceptible	Susceptible	Susceptible	Susceptible	Susceptible	Non-susceptible	Negative	No	No
2017	Respiratory	ICU	No	No	Non-susceptible	Susceptible	Susceptible	Susceptible	Susceptible	Susceptible	Susceptible	Positive	No	No
2017	Others	ICU	No	No	Non-susceptible	Susceptible	Susceptible	Susceptible	Susceptible	Susceptible	Susceptible	Positive	No	No
2018	Respiratory	OPD	No	No	Susceptible	Susceptible	Susceptible	Susceptible	Non-susceptible	Susceptible	Susceptible	Negative	No	No
2018	Respiratory	Ward	No	No	Non-susceptible	Susceptible	Susceptible	Susceptible	Susceptible	Susceptible	Susceptible	Positive	No	No
2018	Respiratory	ICU	No	No	Non-susceptible	Susceptible	Susceptible	Susceptible	Susceptible	Susceptible	Susceptible	Positive	No	No
2018	Respiratory	Ward	No	No	Non-susceptible	Susceptible	Susceptible	Susceptible	Susceptible	Susceptible	Susceptible	Positive	No	No
2018	Respiratory	ICU	No	No	Non-susceptible	Susceptible	Susceptible	Susceptible	Susceptible	Susceptible	Susceptible	Positive	No	No
2018	Respiratory	ICU	No	No	Non-susceptible	Susceptible	Susceptible	Susceptible	Susceptible	Susceptible	Susceptible	Positive	No	No
2018	Others	OPD	No	No	Non-susceptible	Susceptible	Susceptible	Susceptible	Susceptible	Susceptible	Susceptible	Positive	No	No
2018	Respiratory	Ward	No	No	Non-susceptible	Susceptible	Susceptible	Susceptible	Susceptible	Susceptible	Susceptible	Positive	No	No
2018	Respiratory	Ward	No	No	Non-susceptible	Susceptible	Susceptible	Susceptible	Susceptible	Susceptible	Susceptible	Positive	No	No
2018	Respiratory	ICU	No	No	Susceptible	Susceptible	Susceptible	Susceptible	Susceptible	Susceptible	Non-susceptible	Negative	No	No
2016	Respiratory	OPD	No	No	Susceptible	Susceptible	Susceptible	Susceptible	Susceptible	Susceptible	Non-susceptible	Negative	No	No
2017	Respiratory	Ward	No	No	Susceptible	Susceptible	Susceptible	Susceptible	Susceptible	Susceptible	Non-susceptible	Negative	No	No
2018	Others	Ward	No	No	Susceptible	Susceptible	Susceptible	Susceptible	Susceptible	Susceptible	Susceptible	Negative	No	No
2011	Respiratory	OPD	No	No	Susceptible	Susceptible	Susceptible	Susceptible	Susceptible	Susceptible	Susceptible	Not avaliable	No	No
2009	Respiratory	Ward	No	No	Susceptible	Susceptible	Susceptible	Susceptible	Susceptible	Susceptible	Susceptible	Not avaliable	No	No
2008	Others	OPD	No	No	Susceptible	Susceptible	Susceptible	Susceptible	Susceptible	Susceptible	Susceptible	Not avaliable	No	No
2007	Respiratory	ICU	No	No	Susceptible	Susceptible	Susceptible	Susceptible	Susceptible	Susceptible	Susceptible	Not avaliable	No	No
2008	Respiratory	Ward	No	Yes	Susceptible	Susceptible	Susceptible	Susceptible	Susceptible	Susceptible	Susceptible	Not avaliable	No	No
2010	Respiratory	Ward	Yes	No	Susceptible	Susceptible	Susceptible	Susceptible	Susceptible	Susceptible	Susceptible	Not avaliable	No	No
2011	Respiratory	ICU	No	No	Susceptible	Susceptible	Susceptible	Susceptible	Susceptible	Susceptible	Susceptible	Not avaliable	No	No
2011	Others	OPD	No	No	Susceptible	Susceptible	Susceptible	Susceptible	Susceptible	Susceptible	Susceptible	Not avaliable	No	No
2012	Respiratory	Ward	Yes	No	Susceptible	Susceptible	Susceptible	Susceptible	Susceptible	Susceptible	Susceptible	Negative	No	No
2014	Respiratory	Ward	No	Yes	Susceptible	Susceptible	Susceptible	Susceptible	Susceptible	Susceptible	Susceptible	Positive	No	No
2007	Respiratory	Ward	No	Yes	Susceptible	Susceptible	Susceptible	Susceptible	Susceptible	Susceptible	Susceptible	Not avaliable	No	No
2015	Respiratory	Ward	Yes	Yes	Susceptible	Susceptible	Susceptible	Susceptible	Susceptible	Susceptible	Susceptible	Negative	No	No
2016	Respiratory	Ward	Yes	Yes	Susceptible	Susceptible	Susceptible	Susceptible	Susceptible	Susceptible	Susceptible	Negative	No	No
2007	Respiratory	OPD	No	No	Susceptible	Susceptible	Susceptible	Susceptible	Susceptible	Susceptible	Susceptible	Not avaliable	No	No
2010	Respiratory	Ward	Yes	Yes	Susceptible	Susceptible	Susceptible	Susceptible	Susceptible	Susceptible	Susceptible	Not avaliable	No	No
2009	Respiratory	ICU	Yes	Yes	Susceptible	Susceptible	Susceptible	Susceptible	Susceptible	Susceptible	Susceptible	Not avaliable	No	No
2007	Respiratory	Ward	No	Yes	Susceptible	Susceptible	Susceptible	Susceptible	Susceptible	Susceptible	Susceptible	Not avaliable	No	No
2009	Respiratory	Ward	Yes	No	Susceptible	Susceptible	Susceptible	Susceptible	Susceptible	Susceptible	Susceptible	Not avaliable	No	No
2011	Respiratory	ER	No	No	Susceptible	Susceptible	Susceptible	Susceptible	Susceptible	Susceptible	Susceptible	Not avaliable	No	No
2007	Respiratory	Ward	No	Yes	Susceptible	Susceptible	Susceptible	Susceptible	Susceptible	Susceptible	Susceptible	Not avaliable	No	No
2008	Respiratory	OPD	No	No	Susceptible	Susceptible	Susceptible	Susceptible	Susceptible	Susceptible	Susceptible	Not avaliable	No	No
2013	Respiratory	ER	No	No	Susceptible	Susceptible	Susceptible	Susceptible	Susceptible	Susceptible	Susceptible	Positive	No	No
2008	Respiratory	Ward	No	No	Susceptible	Susceptible	Susceptible	Susceptible	Susceptible	Susceptible	Susceptible	Not avaliable	No	No
2007	Respiratory	ICU	No	No	Susceptible	Susceptible	Susceptible	Susceptible	Susceptible	Susceptible	Susceptible	Not avaliable	No	No
2011	Respiratory	Ward	No	Yes	Susceptible	Susceptible	Susceptible	Susceptible	Susceptible	Susceptible	Susceptible	Not avaliable	No	No
2012	Respiratory	OPD	No	No	Susceptible	Susceptible	Susceptible	Susceptible	Susceptible	Susceptible	Susceptible	Negative	No	No
2015	Respiratory	Ward	No	No	Susceptible	Susceptible	Susceptible	Susceptible	Susceptible	Susceptible	Susceptible	Negative	No	No
2018	Respiratory	Ward	No	No	Susceptible	Susceptible	Susceptible	Susceptible	Susceptible	Susceptible	Susceptible	Negative	No	No
2010	Respiratory	ER	No	No	Susceptible	Susceptible	Susceptible	Susceptible	Susceptible	Susceptible	Susceptible	Not avaliable	No	No
2008	Respiratory	Ward	No	No	Susceptible	Susceptible	Susceptible	Susceptible	Susceptible	Susceptible	Susceptible	Not avaliable	No	No
2012	Respiratory	Ward	Yes	Yes	Susceptible	Susceptible	Susceptible	Susceptible	Susceptible	Susceptible	Susceptible	Positive	No	No
2008	Respiratory	Ward	No	Yes	Susceptible	Susceptible	Susceptible	Susceptible	Susceptible	Susceptible	Susceptible	Not avaliable	No	No
2008	Respiratory	Ward	No	No	Susceptible	Susceptible	Susceptible	Susceptible	Susceptible	Susceptible	Susceptible	Not avaliable	No	No
2011	Respiratory	ER	No	No	Susceptible	Susceptible	Susceptible	Susceptible	Susceptible	Susceptible	Susceptible	Not avaliable	No	No
2016	Others	OPD	No	No	Susceptible	Susceptible	Susceptible	Susceptible	Susceptible	Susceptible	Susceptible	Positive	No	No
2010	Respiratory	OPD	No	No	Susceptible	Susceptible	Susceptible	Susceptible	Susceptible	Susceptible	Susceptible	Not avaliable	No	No
2008	Respiratory	Ward	Yes	No	Susceptible	Susceptible	Susceptible	Susceptible	Susceptible	Susceptible	Susceptible	Not avaliable	No	No
2008	Respiratory	Ward	No	No	Susceptible	Susceptible	Susceptible	Susceptible	Susceptible	Susceptible	Susceptible	Not avaliable	No	No
2011	Respiratory	Ward	No	No	Susceptible	Susceptible	Susceptible	Susceptible	Susceptible	Susceptible	Susceptible	Not avaliable	No	No
2007	Respiratory	Ward	No	No	Susceptible	Susceptible	Susceptible	Susceptible	Susceptible	Susceptible	Susceptible	Not avaliable	No	No
2010	Respiratory	Ward	Yes	Yes	Susceptible	Susceptible	Susceptible	Susceptible	Susceptible	Susceptible	Susceptible	Not avaliable	No	No
2007	Respiratory	Ward	No	Yes	Susceptible	Susceptible	Susceptible	Susceptible	Susceptible	Susceptible	Susceptible	Not avaliable	No	No
2013	Respiratory	OPD	No	No	Susceptible	Susceptible	Susceptible	Susceptible	Susceptible	Susceptible	Susceptible	Positive	No	No
2010	Respiratory	Ward	No	Yes	Susceptible	Susceptible	Susceptible	Susceptible	Susceptible	Susceptible	Susceptible	Not avaliable	No	No
2008	Respiratory	Ward	No	Yes	Susceptible	Susceptible	Susceptible	Susceptible	Susceptible	Susceptible	Susceptible	Not avaliable	No	No
2011	Respiratory	Ward	Yes	No	Susceptible	Susceptible	Susceptible	Susceptible	Susceptible	Susceptible	Susceptible	Not avaliable	No	No
2012	Respiratory	Ward	No	Yes	Susceptible	Susceptible	Susceptible	Susceptible	Susceptible	Susceptible	Susceptible	Positive	No	No
2010	Respiratory	OPD	No	No	Susceptible	Susceptible	Susceptible	Susceptible	Susceptible	Susceptible	Susceptible	Not avaliable	No	No
2008	Respiratory	Ward	No	Yes	Susceptible	Susceptible	Susceptible	Susceptible	Susceptible	Susceptible	Susceptible	Not avaliable	No	No
2008	Respiratory	Ward	No	Yes	Susceptible	Susceptible	Susceptible	Susceptible	Susceptible	Susceptible	Susceptible	Not avaliable	No	No
2009	Respiratory	Ward	No	No	Susceptible	Susceptible	Susceptible	Susceptible	Susceptible	Susceptible	Susceptible	Not avaliable	No	No
2008	Respiratory	Ward	No	Yes	Susceptible	Susceptible	Susceptible	Susceptible	Susceptible	Susceptible	Susceptible	Not avaliable	No	No
2013	Respiratory	OPD	No	No	Susceptible	Susceptible	Susceptible	Susceptible	Susceptible	Susceptible	Susceptible	Positive	No	No
2014	Others	Ward	No	No	Susceptible	Susceptible	Susceptible	Susceptible	Susceptible	Susceptible	Susceptible	Positive	No	No
2018	Respiratory	Ward	No	No	Susceptible	Susceptible	Susceptible	Susceptible	Susceptible	Susceptible	Susceptible	Negative	No	No
2014	Respiratory	ER	No	No	Susceptible	Susceptible	Susceptible	Susceptible	Susceptible	Susceptible	Susceptible	Positive	No	No
2007	Respiratory	Ward	No	Yes	Susceptible	Susceptible	Susceptible	Susceptible	Susceptible	Susceptible	Susceptible	Not avaliable	No	No
2009	Respiratory	ICU	No	No	Susceptible	Susceptible	Susceptible	Susceptible	Susceptible	Susceptible	Susceptible	Not avaliable	No	No
2014	Respiratory	ICU	No	No	Susceptible	Susceptible	Susceptible	Susceptible	Susceptible	Susceptible	Susceptible	Positive	No	No
2008	Others	OPD	No	No	Susceptible	Susceptible	Susceptible	Susceptible	Susceptible	Susceptible	Susceptible	Not avaliable	No	No
2016	Respiratory	ICU	No	No	Susceptible	Susceptible	Susceptible	Susceptible	Susceptible	Susceptible	Susceptible	Negative	No	No
2012	Respiratory	Ward	Yes	No	Susceptible	Susceptible	Susceptible	Susceptible	Susceptible	Susceptible	Susceptible	Not avaliable	No	No
2008	Respiratory	Ward	No	No	Susceptible	Susceptible	Susceptible	Susceptible	Susceptible	Susceptible	Susceptible	Not avaliable	No	No
2017	Respiratory	Ward	Yes	No	Susceptible	Susceptible	Susceptible	Susceptible	Susceptible	Susceptible	Susceptible	Negative	No	No
2016	Respiratory	Ward	No	No	Susceptible	Susceptible	Susceptible	Susceptible	Susceptible	Susceptible	Susceptible	Positive	No	No
2008	Respiratory	Ward	No	No	Susceptible	Susceptible	Susceptible	Susceptible	Susceptible	Susceptible	Susceptible	Not avaliable	No	No
2010	Respiratory	ER	No	No	Susceptible	Susceptible	Susceptible	Susceptible	Susceptible	Susceptible	Susceptible	Not avaliable	No	No
2014	Respiratory	ICU	No	No	Susceptible	Susceptible	Susceptible	Susceptible	Susceptible	Susceptible	Susceptible	Negative	No	No
2011	Blood	ER	No	No	Susceptible	Susceptible	Susceptible	Susceptible	Susceptible	Susceptible	Susceptible	Not avaliable	No	No
2018	Others	Ward	No	No	Susceptible	Susceptible	Susceptible	Susceptible	Susceptible	Susceptible	Susceptible	Negative	No	No
2013	Respiratory	Ward	No	No	Susceptible	Susceptible	Susceptible	Susceptible	Susceptible	Susceptible	Susceptible	Positive	No	No
2016	Respiratory	Ward	No	Yes	Susceptible	Susceptible	Susceptible	Susceptible	Susceptible	Susceptible	Susceptible	Negative	No	No
2009	Respiratory	Ward	No	Yes	Susceptible	Susceptible	Susceptible	Susceptible	Susceptible	Susceptible	Susceptible	Not avaliable	No	No
2007	Respiratory	ER	No	No	Susceptible	Susceptible	Susceptible	Susceptible	Susceptible	Susceptible	Susceptible	Not avaliable	No	No
2016	Respiratory	Ward	No	Yes	Susceptible	Susceptible	Susceptible	Susceptible	Susceptible	Susceptible	Susceptible	Positive	No	No
2009	Respiratory	ICU	No	No	Susceptible	Susceptible	Susceptible	Susceptible	Susceptible	Susceptible	Susceptible	Not avaliable	No	No
2011	Respiratory	Ward	No	No	Susceptible	Susceptible	Susceptible	Susceptible	Susceptible	Susceptible	Susceptible	Not avaliable	No	No
2015	Respiratory	OPD	No	No	Susceptible	Susceptible	Susceptible	Susceptible	Susceptible	Susceptible	Susceptible	Positive	No	No
2010	Respiratory	Ward	No	Yes	Susceptible	Susceptible	Susceptible	Susceptible	Susceptible	Susceptible	Susceptible	Not avaliable	No	No
2010	Respiratory	Ward	No	No	Susceptible	Susceptible	Susceptible	Susceptible	Susceptible	Susceptible	Susceptible	Not avaliable	No	No
2013	Respiratory	Ward	No	No	Susceptible	Susceptible	Susceptible	Susceptible	Susceptible	Susceptible	Susceptible	Positive	No	No
2012	Respiratory	Ward	Yes	No	Susceptible	Susceptible	Susceptible	Susceptible	Susceptible	Susceptible	Susceptible	Positive	No	No
2009	Respiratory	Ward	Yes	Yes	Susceptible	Susceptible	Susceptible	Susceptible	Susceptible	Susceptible	Susceptible	Not avaliable	No	No
2007	Respiratory	Ward	No	No	Susceptible	Susceptible	Susceptible	Susceptible	Susceptible	Susceptible	Susceptible	Not avaliable	No	No
2014	Respiratory	OPD	No	No	Susceptible	Susceptible	Susceptible	Susceptible	Susceptible	Susceptible	Susceptible	Positive	No	No
2010	Respiratory	Ward	No	Yes	Susceptible	Susceptible	Susceptible	Susceptible	Susceptible	Susceptible	Susceptible	Not avaliable	No	No
2013	Respiratory	ER	No	No	Susceptible	Susceptible	Susceptible	Susceptible	Susceptible	Susceptible	Susceptible	Positive	No	No
2012	Respiratory	ICU	No	No	Susceptible	Susceptible	Susceptible	Susceptible	Susceptible	Susceptible	Susceptible	Not avaliable	No	No
2016	Respiratory	ICU	No	No	Susceptible	Susceptible	Susceptible	Susceptible	Susceptible	Susceptible	Susceptible	Positive	No	No
2008	Respiratory	Ward	No	No	Susceptible	Susceptible	Susceptible	Susceptible	Susceptible	Susceptible	Susceptible	Not avaliable	No	No
2008	Respiratory	Ward	No	Yes	Susceptible	Susceptible	Susceptible	Susceptible	Susceptible	Susceptible	Susceptible	Not avaliable	No	No
2012	Respiratory	ER	No	No	Susceptible	Susceptible	Susceptible	Susceptible	Susceptible	Susceptible	Susceptible	Negative	No	No
2013	Respiratory	ER	No	No	Susceptible	Susceptible	Susceptible	Susceptible	Susceptible	Susceptible	Susceptible	Negative	No	No
2010	Respiratory	Ward	No	Yes	Susceptible	Susceptible	Susceptible	Susceptible	Susceptible	Susceptible	Susceptible	Not avaliable	No	No
2008	Respiratory	Ward	No	Yes	Susceptible	Susceptible	Susceptible	Susceptible	Susceptible	Susceptible	Susceptible	Not avaliable	No	No
2010	Respiratory	ER	No	No	Susceptible	Susceptible	Susceptible	Susceptible	Susceptible	Susceptible	Susceptible	Not avaliable	No	No
2018	Respiratory	ER	No	No	Susceptible	Susceptible	Susceptible	Susceptible	Susceptible	Susceptible	Susceptible	Negative	No	No
2011	Respiratory	Ward	No	No	Susceptible	Susceptible	Susceptible	Susceptible	Susceptible	Susceptible	Susceptible	Not avaliable	No	No
2007	Respiratory	Ward	No	No	Susceptible	Susceptible	Susceptible	Susceptible	Susceptible	Susceptible	Susceptible	Not avaliable	No	No
2009	Respiratory	OPD	No	No	Susceptible	Susceptible	Susceptible	Susceptible	Susceptible	Susceptible	Susceptible	Not avaliable	No	No
2008	Respiratory	Ward	No	Yes	Susceptible	Susceptible	Susceptible	Susceptible	Susceptible	Susceptible	Susceptible	Not avaliable	No	No
2011	Respiratory	ER	No	No	Susceptible	Susceptible	Susceptible	Susceptible	Susceptible	Susceptible	Susceptible	Not avaliable	No	No
2017	Others	OPD	No	No	Susceptible	Susceptible	Susceptible	Susceptible	Susceptible	Susceptible	Susceptible	Negative	No	No
2016	Others	OPD	No	No	Susceptible	Susceptible	Susceptible	Susceptible	Susceptible	Susceptible	Susceptible	Negative	No	No
2017	Respiratory	Ward	No	No	Susceptible	Susceptible	Susceptible	Susceptible	Susceptible	Susceptible	Susceptible	Negative	No	No
2010	Respiratory	OPD	No	No	Susceptible	Susceptible	Susceptible	Susceptible	Susceptible	Susceptible	Susceptible	Not avaliable	No	No
2009	Respiratory	Ward	No	No	Susceptible	Susceptible	Susceptible	Susceptible	Susceptible	Susceptible	Susceptible	Not avaliable	No	No
2011	Respiratory	Ward	No	No	Susceptible	Susceptible	Susceptible	Susceptible	Susceptible	Susceptible	Susceptible	Not avaliable	No	No
2013	Others	OPD	No	No	Susceptible	Susceptible	Susceptible	Susceptible	Susceptible	Susceptible	Susceptible	Positive	No	No
2009	Respiratory	ICU	No	No	Susceptible	Susceptible	Susceptible	Susceptible	Susceptible	Susceptible	Susceptible	Not avaliable	No	No
2008	Respiratory	ICU	No	No	Susceptible	Susceptible	Susceptible	Susceptible	Susceptible	Susceptible	Susceptible	Not avaliable	No	No
2008	Respiratory	ICU	No	No	Susceptible	Susceptible	Susceptible	Susceptible	Susceptible	Susceptible	Susceptible	Not avaliable	No	No
2008	Respiratory	Ward	Yes	No	Susceptible	Susceptible	Susceptible	Susceptible	Susceptible	Susceptible	Susceptible	Not avaliable	No	No
2015	Respiratory	ER	No	No	Susceptible	Susceptible	Susceptible	Susceptible	Susceptible	Susceptible	Susceptible	Not avaliable	No	No
2010	Respiratory	Ward	No	No	Susceptible	Susceptible	Susceptible	Susceptible	Susceptible	Susceptible	Susceptible	Not avaliable	No	No
2011	Respiratory	OPD	No	No	Susceptible	Susceptible	Susceptible	Susceptible	Susceptible	Susceptible	Susceptible	Not avaliable	No	No
2012	Respiratory	OPD	No	No	Susceptible	Susceptible	Susceptible	Susceptible	Susceptible	Susceptible	Susceptible	Not avaliable	No	No
2008	Respiratory	ICU	Yes	No	Susceptible	Susceptible	Susceptible	Susceptible	Susceptible	Susceptible	Susceptible	Not avaliable	No	No
2007	Respiratory	Ward	No	Yes	Susceptible	Susceptible	Susceptible	Susceptible	Susceptible	Susceptible	Susceptible	Not avaliable	No	No
2010	Respiratory	ICU	No	No	Susceptible	Susceptible	Susceptible	Susceptible	Susceptible	Susceptible	Susceptible	Not avaliable	No	No
2011	Respiratory	OPD	No	No	Susceptible	Susceptible	Susceptible	Susceptible	Susceptible	Susceptible	Susceptible	Not avaliable	No	No
2014	Respiratory	ER	No	No	Susceptible	Susceptible	Susceptible	Susceptible	Susceptible	Susceptible	Susceptible	Positive	No	No
2009	Respiratory	Ward	No	No	Susceptible	Susceptible	Susceptible	Susceptible	Susceptible	Susceptible	Susceptible	Not avaliable	No	No
2008	Respiratory	Ward	No	Yes	Susceptible	Susceptible	Susceptible	Susceptible	Susceptible	Susceptible	Susceptible	Not avaliable	No	No
2012	Blood	ER	No	No	Susceptible	Susceptible	Susceptible	Susceptible	Susceptible	Susceptible	Susceptible	Not avaliable	No	No
2012	Respiratory	ER	No	No	Susceptible	Susceptible	Susceptible	Susceptible	Susceptible	Susceptible	Susceptible	Negative	No	No
2008	Respiratory	Ward	No	No	Susceptible	Susceptible	Susceptible	Susceptible	Susceptible	Susceptible	Susceptible	Not avaliable	No	No
2007	Respiratory	Ward	No	No	Susceptible	Susceptible	Susceptible	Susceptible	Susceptible	Susceptible	Susceptible	Not avaliable	No	No
2014	Respiratory	OPD	No	No	Susceptible	Susceptible	Susceptible	Susceptible	Susceptible	Susceptible	Susceptible	Positive	No	No
2014	Respiratory	Ward	No	Yes	Susceptible	Susceptible	Susceptible	Susceptible	Susceptible	Susceptible	Susceptible	Negative	No	No
2009	Respiratory	Ward	Yes	No	Susceptible	Susceptible	Susceptible	Susceptible	Susceptible	Susceptible	Susceptible	Not avaliable	No	No
2007	Respiratory	Ward	Yes	No	Susceptible	Susceptible	Susceptible	Susceptible	Susceptible	Susceptible	Susceptible	Not avaliable	No	No
2014	Respiratory	OPD	No	No	Susceptible	Susceptible	Susceptible	Susceptible	Susceptible	Susceptible	Susceptible	Negative	No	No
2008	Respiratory	Ward	No	No	Susceptible	Susceptible	Susceptible	Susceptible	Susceptible	Susceptible	Susceptible	Not avaliable	No	No
2016	Respiratory	OPD	No	No	Susceptible	Susceptible	Susceptible	Susceptible	Susceptible	Susceptible	Susceptible	Positive	No	No
2014	Respiratory	ER	No	No	Susceptible	Susceptible	Susceptible	Susceptible	Susceptible	Susceptible	Susceptible	Positive	No	No
2016	Respiratory	Ward	Yes	Yes	Susceptible	Susceptible	Susceptible	Susceptible	Susceptible	Susceptible	Susceptible	Positive	No	No
2011	Others	OPD	No	No	Susceptible	Susceptible	Susceptible	Susceptible	Susceptible	Susceptible	Susceptible	Not avaliable	No	No
2007	Respiratory	ICU	No	No	Susceptible	Susceptible	Susceptible	Susceptible	Susceptible	Susceptible	Susceptible	Not avaliable	No	No
2015	Respiratory	ICU	No	No	Susceptible	Susceptible	Susceptible	Susceptible	Susceptible	Susceptible	Susceptible	Negative	No	No
2008	Respiratory	Ward	No	No	Susceptible	Susceptible	Susceptible	Susceptible	Susceptible	Susceptible	Susceptible	Not avaliable	No	No
2015	Respiratory	Ward	No	No	Susceptible	Susceptible	Susceptible	Susceptible	Susceptible	Susceptible	Susceptible	Positive	No	No
2011	Respiratory	Ward	No	No	Susceptible	Susceptible	Susceptible	Susceptible	Susceptible	Susceptible	Susceptible	Not avaliable	No	No
2012	Others	Ward	No	No	Susceptible	Susceptible	Susceptible	Susceptible	Susceptible	Susceptible	Susceptible	Positive	No	No
2016	Others	Ward	No	No	Susceptible	Susceptible	Susceptible	Susceptible	Susceptible	Susceptible	Susceptible	Negative	No	No
2018	Respiratory	OPD	No	No	Susceptible	Susceptible	Susceptible	Susceptible	Susceptible	Susceptible	Susceptible	Negative	No	No
2007	Respiratory	Ward	No	No	Susceptible	Susceptible	Susceptible	Susceptible	Susceptible	Susceptible	Susceptible	Not avaliable	No	No
2011	Respiratory	Ward	No	No	Susceptible	Susceptible	Susceptible	Susceptible	Susceptible	Susceptible	Susceptible	Not avaliable	No	No
2013	Respiratory	ER	No	No	Susceptible	Susceptible	Susceptible	Susceptible	Susceptible	Susceptible	Susceptible	Positive	No	No
2011	Respiratory	ER	No	No	Susceptible	Susceptible	Susceptible	Susceptible	Susceptible	Susceptible	Susceptible	Not avaliable	No	No
2007	Respiratory	Ward	No	No	Susceptible	Susceptible	Susceptible	Susceptible	Susceptible	Susceptible	Susceptible	Not avaliable	No	No
2010	Respiratory	ICU	No	No	Susceptible	Susceptible	Susceptible	Susceptible	Susceptible	Susceptible	Susceptible	Not avaliable	No	No
2012	Respiratory	Ward	No	No	Susceptible	Susceptible	Susceptible	Susceptible	Susceptible	Susceptible	Susceptible	Negative	No	No
2012	Respiratory	Ward	Yes	No	Susceptible	Susceptible	Susceptible	Susceptible	Susceptible	Susceptible	Susceptible	Negative	No	No
2010	Respiratory	ER	No	No	Susceptible	Susceptible	Susceptible	Susceptible	Susceptible	Susceptible	Susceptible	Not avaliable	No	No
2008	Respiratory	Ward	No	Yes	Susceptible	Susceptible	Susceptible	Susceptible	Susceptible	Susceptible	Susceptible	Not avaliable	No	No
2008	Respiratory	Ward	No	Yes	Susceptible	Susceptible	Susceptible	Susceptible	Susceptible	Susceptible	Susceptible	Not avaliable	No	No
2012	Respiratory	Ward	No	Yes	Susceptible	Susceptible	Susceptible	Susceptible	Susceptible	Susceptible	Susceptible	Not avaliable	No	No
2013	Respiratory	ICU	Yes	No	Susceptible	Susceptible	Susceptible	Susceptible	Susceptible	Susceptible	Susceptible	Positive	No	No
2010	Respiratory	Ward	No	No	Susceptible	Susceptible	Susceptible	Susceptible	Susceptible	Susceptible	Susceptible	Not avaliable	No	No
2014	Respiratory	ER	No	No	Susceptible	Susceptible	Susceptible	Susceptible	Susceptible	Susceptible	Susceptible	Negative	No	No
2016	Respiratory	Ward	No	No	Susceptible	Susceptible	Susceptible	Susceptible	Susceptible	Susceptible	Susceptible	Negative	No	No
2012	Respiratory	OPD	No	No	Susceptible	Susceptible	Susceptible	Susceptible	Susceptible	Susceptible	Susceptible	Positive	No	No
2007	Respiratory	Ward	No	No	Susceptible	Susceptible	Susceptible	Susceptible	Susceptible	Susceptible	Susceptible	Not avaliable	No	No
2011	Respiratory	Ward	Yes	Yes	Susceptible	Susceptible	Susceptible	Susceptible	Susceptible	Susceptible	Susceptible	Not avaliable	No	No
2007	Respiratory	Ward	No	Yes	Susceptible	Susceptible	Susceptible	Susceptible	Susceptible	Susceptible	Susceptible	Not avaliable	No	No
2010	Others	Ward	Yes	No	Susceptible	Susceptible	Susceptible	Susceptible	Susceptible	Susceptible	Susceptible	Not avaliable	No	No
2008	Respiratory	Ward	No	No	Susceptible	Susceptible	Susceptible	Susceptible	Susceptible	Susceptible	Susceptible	Not avaliable	No	No
2014	Respiratory	OPD	No	No	Susceptible	Susceptible	Susceptible	Susceptible	Susceptible	Susceptible	Susceptible	Negative	No	No
2008	Respiratory	Ward	No	No	Susceptible	Susceptible	Susceptible	Susceptible	Susceptible	Susceptible	Susceptible	Not avaliable	No	No
2010	Respiratory	Ward	Yes	No	Susceptible	Susceptible	Susceptible	Susceptible	Susceptible	Susceptible	Susceptible	Not avaliable	No	No
2008	Respiratory	Ward	No	No	Susceptible	Susceptible	Susceptible	Susceptible	Susceptible	Susceptible	Susceptible	Not avaliable	No	No
2016	Respiratory	OPD	No	No	Susceptible	Susceptible	Susceptible	Susceptible	Susceptible	Susceptible	Susceptible	Positive	No	No
2012	Respiratory	Ward	Yes	No	Susceptible	Susceptible	Susceptible	Susceptible	Susceptible	Susceptible	Susceptible	Positive	No	No
2007	Respiratory	ICU	No	No	Susceptible	Susceptible	Susceptible	Susceptible	Susceptible	Susceptible	Susceptible	Not avaliable	No	No
2008	Respiratory	Ward	No	Yes	Susceptible	Susceptible	Susceptible	Susceptible	Susceptible	Susceptible	Susceptible	Not avaliable	No	No
2008	Respiratory	ICU	No	No	Susceptible	Susceptible	Susceptible	Susceptible	Susceptible	Susceptible	Susceptible	Not avaliable	No	No
2012	Others	ER	No	No	Susceptible	Susceptible	Susceptible	Susceptible	Susceptible	Susceptible	Susceptible	Positive	No	No
2014	Respiratory	OPD	No	No	Susceptible	Susceptible	Susceptible	Susceptible	Susceptible	Susceptible	Susceptible	Positive	No	No
2010	Respiratory	Ward	No	Yes	Susceptible	Susceptible	Susceptible	Susceptible	Susceptible	Susceptible	Susceptible	Not avaliable	No	No
2012	Respiratory	OPD	No	No	Susceptible	Susceptible	Susceptible	Susceptible	Susceptible	Susceptible	Susceptible	Positive	No	No
2009	Respiratory	Ward	No	No	Susceptible	Susceptible	Susceptible	Susceptible	Susceptible	Susceptible	Susceptible	Not avaliable	No	No
2011	Others	OPD	No	No	Susceptible	Susceptible	Susceptible	Susceptible	Susceptible	Susceptible	Susceptible	Not avaliable	No	No
2009	Respiratory	Ward	No	No	Susceptible	Susceptible	Susceptible	Susceptible	Susceptible	Susceptible	Susceptible	Not avaliable	No	No
2007	Respiratory	ICU	No	No	Susceptible	Susceptible	Susceptible	Susceptible	Susceptible	Susceptible	Susceptible	Not avaliable	No	No
2012	Respiratory	ER	No	No	Susceptible	Susceptible	Susceptible	Susceptible	Susceptible	Susceptible	Susceptible	Negative	No	No
2012	Respiratory	Ward	Yes	No	Susceptible	Susceptible	Susceptible	Susceptible	Susceptible	Susceptible	Susceptible	Negative	No	No
2009	Respiratory	Ward	No	Yes	Susceptible	Susceptible	Susceptible	Susceptible	Susceptible	Susceptible	Susceptible	Not avaliable	No	No
2012	Respiratory	Ward	Yes	No	Susceptible	Susceptible	Susceptible	Susceptible	Susceptible	Susceptible	Susceptible	Negative	No	No
2015	Respiratory	ER	No	No	Susceptible	Susceptible	Susceptible	Susceptible	Susceptible	Susceptible	Susceptible	Negative	No	No
2009	Respiratory	OPD	No	No	Susceptible	Susceptible	Susceptible	Susceptible	Susceptible	Susceptible	Susceptible	Not avaliable	No	No
2011	Respiratory	Ward	No	No	Susceptible	Susceptible	Susceptible	Susceptible	Susceptible	Susceptible	Susceptible	Not avaliable	No	No
2013	Respiratory	ER	No	No	Susceptible	Susceptible	Susceptible	Susceptible	Susceptible	Susceptible	Susceptible	Positive	No	No
2016	Others	OPD	No	No	Susceptible	Susceptible	Susceptible	Susceptible	Susceptible	Susceptible	Susceptible	Positive	No	No
2007	Respiratory	ICU	No	No	Susceptible	Susceptible	Susceptible	Susceptible	Susceptible	Susceptible	Susceptible	Not avaliable	No	No
2009	Respiratory	Ward	No	No	Susceptible	Susceptible	Susceptible	Susceptible	Susceptible	Susceptible	Susceptible	Not avaliable	No	No
2009	Respiratory	ER	No	No	Susceptible	Susceptible	Susceptible	Susceptible	Susceptible	Susceptible	Susceptible	Not avaliable	No	No
2012	Respiratory	Ward	No	No	Susceptible	Susceptible	Susceptible	Susceptible	Susceptible	Susceptible	Susceptible	Not avaliable	No	No
2007	Respiratory	Ward	No	No	Susceptible	Susceptible	Susceptible	Susceptible	Susceptible	Susceptible	Susceptible	Not avaliable	No	No
2011	Respiratory	OPD	No	No	Susceptible	Susceptible	Susceptible	Susceptible	Susceptible	Susceptible	Susceptible	Not avaliable	No	No
2015	Respiratory	Ward	No	Yes	Susceptible	Susceptible	Susceptible	Susceptible	Susceptible	Susceptible	Susceptible	Positive	No	No
2007	Respiratory	ICU	Yes	No	Susceptible	Susceptible	Susceptible	Susceptible	Susceptible	Susceptible	Susceptible	Not avaliable	No	No
2008	Respiratory	Ward	No	No	Susceptible	Susceptible	Susceptible	Susceptible	Susceptible	Susceptible	Susceptible	Not avaliable	No	No
2016	Respiratory	ICU	No	No	Susceptible	Susceptible	Susceptible	Susceptible	Susceptible	Susceptible	Susceptible	Negative	No	No
2018	Blood	ER	No	No	Susceptible	Susceptible	Susceptible	Susceptible	Susceptible	Susceptible	Susceptible	Negative	No	No
2009	Respiratory	ICU	No	No	Susceptible	Susceptible	Susceptible	Susceptible	Susceptible	Susceptible	Susceptible	Not avaliable	No	No
2009	Respiratory	OPD	No	No	Susceptible	Susceptible	Susceptible	Susceptible	Susceptible	Susceptible	Susceptible	Not avaliable	No	No
2010	Respiratory	Ward	No	No	Susceptible	Susceptible	Susceptible	Susceptible	Susceptible	Susceptible	Susceptible	Not avaliable	No	No
2014	Respiratory	Ward	No	Yes	Susceptible	Susceptible	Susceptible	Susceptible	Susceptible	Susceptible	Susceptible	Positive	No	No
2012	Others	Ward	No	No	Susceptible	Susceptible	Susceptible	Susceptible	Susceptible	Susceptible	Susceptible	Not avaliable	No	No
2012	Respiratory	OPD	No	No	Susceptible	Susceptible	Susceptible	Susceptible	Susceptible	Susceptible	Susceptible	Not avaliable	No	No
2011	Respiratory	OPD	No	No	Susceptible	Susceptible	Susceptible	Susceptible	Susceptible	Susceptible	Susceptible	Not avaliable	No	No
2011	Respiratory	OPD	No	No	Susceptible	Susceptible	Susceptible	Susceptible	Susceptible	Susceptible	Susceptible	Not avaliable	No	No
2009	Respiratory	ICU	No	No	Susceptible	Susceptible	Susceptible	Susceptible	Susceptible	Susceptible	Susceptible	Not avaliable	No	No
2016	Respiratory	ICU	No	No	Susceptible	Susceptible	Susceptible	Susceptible	Susceptible	Susceptible	Susceptible	Negative	No	No
2009	Respiratory	Ward	No	No	Susceptible	Susceptible	Susceptible	Susceptible	Susceptible	Susceptible	Susceptible	Not avaliable	No	No
2015	Respiratory	ER	No	No	Susceptible	Susceptible	Susceptible	Susceptible	Susceptible	Susceptible	Susceptible	Positive	No	No
2016	Respiratory	Ward	Yes	No	Susceptible	Susceptible	Susceptible	Susceptible	Susceptible	Susceptible	Susceptible	Negative	No	No
2011	Respiratory	OPD	No	No	Susceptible	Susceptible	Susceptible	Susceptible	Susceptible	Susceptible	Susceptible	Not avaliable	No	No
2015	Respiratory	Ward	No	No	Susceptible	Susceptible	Susceptible	Susceptible	Susceptible	Susceptible	Susceptible	Negative	No	No
2017	Blood	ER	No	No	Susceptible	Susceptible	Susceptible	Susceptible	Susceptible	Susceptible	Susceptible	Negative	No	No
2008	Respiratory	ICU	No	No	Susceptible	Susceptible	Susceptible	Susceptible	Susceptible	Susceptible	Susceptible	Not avaliable	No	No
2016	Respiratory	Ward	Yes	No	Susceptible	Susceptible	Susceptible	Susceptible	Susceptible	Susceptible	Susceptible	Positive	No	No
2011	Respiratory	Ward	No	Yes	Susceptible	Susceptible	Susceptible	Susceptible	Susceptible	Susceptible	Susceptible	Not avaliable	No	No
2010	Respiratory	ER	No	No	Susceptible	Susceptible	Susceptible	Susceptible	Susceptible	Susceptible	Susceptible	Not avaliable	No	No
2014	Respiratory	ICU	No	No	Susceptible	Susceptible	Susceptible	Susceptible	Susceptible	Susceptible	Susceptible	Positive	No	No
2007	Respiratory	Ward	Yes	No	Susceptible	Susceptible	Susceptible	Susceptible	Susceptible	Susceptible	Susceptible	Not avaliable	No	No
2007	Respiratory	Ward	No	Yes	Susceptible	Susceptible	Susceptible	Susceptible	Susceptible	Susceptible	Susceptible	Not avaliable	No	No
2011	Respiratory	Ward	No	No	Susceptible	Susceptible	Susceptible	Susceptible	Susceptible	Susceptible	Susceptible	Not avaliable	No	No
2008	Respiratory	Ward	No	Yes	Susceptible	Susceptible	Susceptible	Susceptible	Susceptible	Susceptible	Susceptible	Not avaliable	No	No
2007	Blood	ICU	No	No	Susceptible	Susceptible	Susceptible	Susceptible	Susceptible	Susceptible	Susceptible	Not avaliable	No	No
2007	Respiratory	Ward	No	No	Susceptible	Susceptible	Susceptible	Susceptible	Susceptible	Susceptible	Susceptible	Not avaliable	No	No
2009	Respiratory	OPD	No	No	Susceptible	Susceptible	Susceptible	Susceptible	Susceptible	Susceptible	Susceptible	Not avaliable	No	No
2008	Respiratory	Ward	No	No	Susceptible	Susceptible	Susceptible	Susceptible	Susceptible	Susceptible	Susceptible	Not avaliable	No	No
2011	Respiratory	ICU	No	No	Susceptible	Susceptible	Susceptible	Susceptible	Susceptible	Susceptible	Susceptible	Not avaliable	No	No
2007	Respiratory	Ward	No	Yes	Susceptible	Susceptible	Susceptible	Susceptible	Susceptible	Susceptible	Susceptible	Not avaliable	No	No
2007	Respiratory	Ward	No	Yes	Susceptible	Susceptible	Susceptible	Susceptible	Susceptible	Susceptible	Susceptible	Not avaliable	No	No
2018	Respiratory	Ward	Yes	No	Susceptible	Susceptible	Susceptible	Susceptible	Susceptible	Susceptible	Susceptible	Negative	No	No
2008	Respiratory	Ward	No	No	Susceptible	Susceptible	Susceptible	Susceptible	Susceptible	Susceptible	Susceptible	Not avaliable	No	No
2013	Respiratory	ER	No	No	Susceptible	Susceptible	Susceptible	Susceptible	Susceptible	Susceptible	Susceptible	Negative	No	No
2007	Respiratory	Ward	No	No	Susceptible	Susceptible	Susceptible	Susceptible	Susceptible	Susceptible	Susceptible	Not avaliable	No	No
2010	Respiratory	Ward	Yes	No	Susceptible	Susceptible	Susceptible	Susceptible	Susceptible	Susceptible	Susceptible	Not avaliable	No	No
2007	Blood	ER	No	No	Susceptible	Susceptible	Susceptible	Susceptible	Susceptible	Susceptible	Susceptible	Not avaliable	No	No
2009	Respiratory	Ward	No	No	Susceptible	Susceptible	Susceptible	Susceptible	Susceptible	Susceptible	Susceptible	Not avaliable	No	No
2008	Respiratory	ICU	No	No	Susceptible	Susceptible	Susceptible	Susceptible	Susceptible	Susceptible	Susceptible	Not avaliable	No	No
2008	Respiratory	Ward	Yes	Yes	Susceptible	Susceptible	Susceptible	Susceptible	Susceptible	Susceptible	Susceptible	Not avaliable	No	No
2007	Respiratory	ICU	No	No	Susceptible	Susceptible	Susceptible	Susceptible	Susceptible	Susceptible	Susceptible	Not avaliable	No	No
2008	Respiratory	Ward	No	Yes	Susceptible	Susceptible	Susceptible	Susceptible	Susceptible	Susceptible	Susceptible	Not avaliable	No	No
2008	Respiratory	Ward	No	Yes	Susceptible	Susceptible	Susceptible	Susceptible	Susceptible	Susceptible	Susceptible	Not avaliable	No	No
2016	Respiratory	Ward	No	Yes	Susceptible	Susceptible	Susceptible	Susceptible	Susceptible	Susceptible	Susceptible	Negative	No	No
2011	Respiratory	ER	No	No	Susceptible	Susceptible	Susceptible	Susceptible	Susceptible	Susceptible	Susceptible	Not avaliable	No	No
2015	Respiratory	Ward	No	No	Susceptible	Susceptible	Susceptible	Susceptible	Susceptible	Susceptible	Susceptible	Positive	No	No
2009	Respiratory	Ward	No	Yes	Susceptible	Susceptible	Susceptible	Susceptible	Susceptible	Susceptible	Susceptible	Not avaliable	No	No
2009	Respiratory	ICU	No	No	Susceptible	Susceptible	Susceptible	Susceptible	Susceptible	Susceptible	Susceptible	Not avaliable	No	No
2007	Respiratory	ICU	No	No	Susceptible	Susceptible	Susceptible	Susceptible	Susceptible	Susceptible	Susceptible	Not avaliable	No	No
2018	Respiratory	OPD	No	No	Susceptible	Susceptible	Susceptible	Susceptible	Susceptible	Susceptible	Susceptible	Negative	No	No
2016	Respiratory	OPD	No	No	Susceptible	Susceptible	Susceptible	Susceptible	Susceptible	Susceptible	Susceptible	Negative	No	No
2018	Respiratory	OPD	No	No	Susceptible	Susceptible	Susceptible	Susceptible	Susceptible	Susceptible	Susceptible	Negative	No	No
2009	Respiratory	Ward	No	Yes	Susceptible	Susceptible	Susceptible	Susceptible	Susceptible	Susceptible	Susceptible	Not avaliable	No	No
2011	Respiratory	ER	No	No	Susceptible	Susceptible	Susceptible	Susceptible	Susceptible	Susceptible	Susceptible	Not avaliable	No	No
2012	Respiratory	ER	No	No	Susceptible	Susceptible	Susceptible	Susceptible	Susceptible	Susceptible	Susceptible	Not avaliable	No	No
2007	Respiratory	ER	No	No	Susceptible	Susceptible	Susceptible	Susceptible	Susceptible	Susceptible	Susceptible	Not avaliable	No	No
2016	Respiratory	ER	No	No	Susceptible	Susceptible	Susceptible	Susceptible	Susceptible	Susceptible	Susceptible	Positive	No	No
2007	Respiratory	Ward	No	Yes	Susceptible	Susceptible	Susceptible	Susceptible	Susceptible	Susceptible	Susceptible	Not avaliable	No	No
2016	Respiratory	Ward	No	No	Susceptible	Susceptible	Susceptible	Susceptible	Susceptible	Susceptible	Susceptible	Positive	No	No
2008	Respiratory	ICU	No	No	Susceptible	Susceptible	Susceptible	Susceptible	Susceptible	Susceptible	Susceptible	Not avaliable	No	No
2008	Respiratory	Ward	Yes	No	Susceptible	Susceptible	Susceptible	Susceptible	Susceptible	Susceptible	Susceptible	Not avaliable	No	No
2014	Respiratory	Ward	Yes	No	Susceptible	Susceptible	Susceptible	Susceptible	Susceptible	Susceptible	Susceptible	Positive	No	No
2015	Respiratory	ER	No	No	Susceptible	Susceptible	Susceptible	Susceptible	Susceptible	Susceptible	Susceptible	Positive	No	No
2013	Respiratory	OPD	No	No	Susceptible	Susceptible	Susceptible	Susceptible	Susceptible	Susceptible	Susceptible	Positive	No	No
2008	Respiratory	Ward	No	No	Susceptible	Susceptible	Susceptible	Susceptible	Susceptible	Susceptible	Susceptible	Not avaliable	No	No
2011	Respiratory	ICU	No	No	Susceptible	Susceptible	Susceptible	Susceptible	Susceptible	Susceptible	Susceptible	Not avaliable	No	No
2007	Respiratory	Ward	Yes	No	Susceptible	Susceptible	Susceptible	Susceptible	Susceptible	Susceptible	Susceptible	Not avaliable	No	No
2010	Respiratory	Ward	No	Yes	Susceptible	Susceptible	Susceptible	Susceptible	Susceptible	Susceptible	Susceptible	Not avaliable	No	No
2008	Respiratory	Ward	No	Yes	Susceptible	Susceptible	Susceptible	Susceptible	Susceptible	Susceptible	Susceptible	Not avaliable	No	No
2012	Respiratory	OPD	No	No	Susceptible	Susceptible	Susceptible	Susceptible	Susceptible	Susceptible	Susceptible	Not avaliable	No	No
2007	Respiratory	Ward	No	No	Susceptible	Susceptible	Susceptible	Susceptible	Susceptible	Susceptible	Susceptible	Not avaliable	No	No
2013	Respiratory	ER	No	No	Susceptible	Susceptible	Susceptible	Susceptible	Susceptible	Susceptible	Susceptible	Negative	No	No
2011	Respiratory	ICU	No	No	Susceptible	Susceptible	Susceptible	Susceptible	Susceptible	Susceptible	Susceptible	Not avaliable	No	No
2011	Respiratory	ER	No	No	Susceptible	Susceptible	Susceptible	Susceptible	Susceptible	Susceptible	Susceptible	Not avaliable	No	No
2007	Blood	ER	No	No	Susceptible	Susceptible	Susceptible	Susceptible	Susceptible	Susceptible	Susceptible	Not avaliable	No	No
2008	Respiratory	Ward	No	Yes	Susceptible	Susceptible	Susceptible	Susceptible	Susceptible	Susceptible	Susceptible	Not avaliable	No	No
2008	Respiratory	Ward	No	No	Susceptible	Susceptible	Susceptible	Susceptible	Susceptible	Susceptible	Susceptible	Not avaliable	No	No
2009	Respiratory	Ward	No	No	Susceptible	Susceptible	Susceptible	Susceptible	Susceptible	Susceptible	Susceptible	Not avaliable	No	No
2011	Respiratory	OPD	No	No	Susceptible	Susceptible	Susceptible	Susceptible	Susceptible	Susceptible	Susceptible	Not avaliable	No	No
2013	Respiratory	OPD	No	No	Susceptible	Susceptible	Susceptible	Susceptible	Susceptible	Susceptible	Susceptible	Positive	No	No
2013	Respiratory	OPD	No	No	Susceptible	Susceptible	Susceptible	Susceptible	Susceptible	Susceptible	Susceptible	Negative	No	No
2008	Respiratory	ICU	No	No	Susceptible	Susceptible	Susceptible	Susceptible	Susceptible	Susceptible	Susceptible	Not avaliable	No	No
2008	Respiratory	ICU	Yes	No	Susceptible	Susceptible	Susceptible	Susceptible	Susceptible	Susceptible	Susceptible	Not avaliable	No	No
2010	Respiratory	Ward	No	No	Susceptible	Susceptible	Susceptible	Susceptible	Susceptible	Susceptible	Susceptible	Not avaliable	No	No
2008	Respiratory	Ward	No	No	Susceptible	Susceptible	Susceptible	Susceptible	Susceptible	Susceptible	Susceptible	Not avaliable	No	No
2010	Respiratory	Ward	No	Yes	Susceptible	Susceptible	Susceptible	Susceptible	Susceptible	Susceptible	Susceptible	Not avaliable	No	No
2011	Respiratory	Ward	Yes	Yes	Susceptible	Susceptible	Susceptible	Susceptible	Susceptible	Susceptible	Susceptible	Not avaliable	No	No
2015	Respiratory	Ward	No	No	Susceptible	Susceptible	Susceptible	Susceptible	Susceptible	Susceptible	Susceptible	Positive	No	No
2010	Respiratory	OPD	No	No	Susceptible	Susceptible	Susceptible	Susceptible	Susceptible	Susceptible	Susceptible	Not avaliable	No	No
2008	Respiratory	Ward	No	Yes	Susceptible	Susceptible	Susceptible	Susceptible	Susceptible	Susceptible	Susceptible	Not avaliable	No	No
2008	Respiratory	Ward	No	No	Susceptible	Susceptible	Susceptible	Susceptible	Susceptible	Susceptible	Susceptible	Not avaliable	No	No
2008	Respiratory	ICU	Yes	No	Susceptible	Susceptible	Susceptible	Susceptible	Susceptible	Susceptible	Susceptible	Not avaliable	No	No
2014	Respiratory	Ward	No	No	Susceptible	Susceptible	Susceptible	Susceptible	Susceptible	Susceptible	Susceptible	Negative	No	No
2008	Respiratory	OPD	No	No	Susceptible	Susceptible	Susceptible	Susceptible	Susceptible	Susceptible	Susceptible	Not avaliable	No	No
2013	Respiratory	Ward	Yes	No	Susceptible	Susceptible	Susceptible	Susceptible	Susceptible	Susceptible	Susceptible	Positive	No	No
2008	Respiratory	Ward	No	No	Susceptible	Susceptible	Susceptible	Susceptible	Susceptible	Susceptible	Susceptible	Not avaliable	No	No
2011	Respiratory	ER	No	No	Susceptible	Susceptible	Susceptible	Susceptible	Susceptible	Susceptible	Susceptible	Not avaliable	No	No
2008	Respiratory	Ward	No	No	Susceptible	Susceptible	Susceptible	Susceptible	Susceptible	Susceptible	Susceptible	Not avaliable	No	No
2011	Blood	Ward	No	No	Susceptible	Susceptible	Susceptible	Susceptible	Susceptible	Susceptible	Susceptible	Not avaliable	No	No
2013	Respiratory	OPD	No	No	Susceptible	Susceptible	Susceptible	Susceptible	Susceptible	Susceptible	Susceptible	Negative	No	No
2008	Respiratory	Ward	No	Yes	Susceptible	Susceptible	Susceptible	Susceptible	Susceptible	Susceptible	Susceptible	Not avaliable	No	No
2008	Respiratory	ICU	No	No	Susceptible	Susceptible	Susceptible	Susceptible	Susceptible	Susceptible	Susceptible	Not avaliable	No	No
2013	Others	OPD	No	No	Susceptible	Susceptible	Susceptible	Susceptible	Susceptible	Susceptible	Susceptible	Negative	No	No
2008	Respiratory	ICU	No	No	Susceptible	Susceptible	Susceptible	Susceptible	Susceptible	Susceptible	Susceptible	Not avaliable	No	No
2008	Respiratory	Ward	No	No	Susceptible	Susceptible	Susceptible	Susceptible	Susceptible	Susceptible	Susceptible	Not avaliable	No	No
2008	Respiratory	ICU	No	No	Susceptible	Susceptible	Susceptible	Susceptible	Susceptible	Susceptible	Susceptible	Not avaliable	No	No
2010	Others	OPD	No	No	Susceptible	Susceptible	Susceptible	Susceptible	Susceptible	Susceptible	Susceptible	Not avaliable	No	No
2008	Others	Ward	No	Yes	Susceptible	Susceptible	Susceptible	Susceptible	Susceptible	Susceptible	Susceptible	Not avaliable	No	No
2009	Respiratory	OPD	No	No	Susceptible	Susceptible	Susceptible	Susceptible	Susceptible	Susceptible	Susceptible	Not avaliable	No	No
2008	Respiratory	Ward	Yes	No	Susceptible	Susceptible	Susceptible	Susceptible	Susceptible	Susceptible	Susceptible	Not avaliable	No	No
2008	Respiratory	Ward	Yes	No	Susceptible	Susceptible	Susceptible	Susceptible	Susceptible	Susceptible	Susceptible	Not avaliable	No	No
2013	Respiratory	Ward	No	Yes	Susceptible	Susceptible	Susceptible	Susceptible	Susceptible	Susceptible	Susceptible	Negative	No	No
2014	Others	Ward	No	No	Susceptible	Susceptible	Susceptible	Susceptible	Susceptible	Susceptible	Susceptible	Negative	No	No
2009	Respiratory	Ward	No	No	Susceptible	Susceptible	Susceptible	Susceptible	Susceptible	Susceptible	Susceptible	Not avaliable	No	No
2008	Others	Ward	No	No	Susceptible	Susceptible	Susceptible	Susceptible	Susceptible	Susceptible	Susceptible	Not avaliable	No	No
2009	Respiratory	Ward	No	Yes	Susceptible	Susceptible	Susceptible	Susceptible	Susceptible	Susceptible	Susceptible	Not avaliable	No	No
2008	Respiratory	ICU	Yes	No	Susceptible	Susceptible	Susceptible	Susceptible	Susceptible	Susceptible	Susceptible	Not avaliable	No	No
2014	Respiratory	OPD	No	No	Susceptible	Susceptible	Susceptible	Susceptible	Susceptible	Susceptible	Susceptible	Positive	No	No
2018	Blood	ER	No	No	Susceptible	Susceptible	Susceptible	Susceptible	Susceptible	Susceptible	Susceptible	Not avaliable	No	No
2008	Respiratory	ICU	No	No	Susceptible	Susceptible	Susceptible	Susceptible	Susceptible	Susceptible	Susceptible	Not avaliable	No	No
2008	Respiratory	Ward	No	No	Susceptible	Susceptible	Susceptible	Susceptible	Susceptible	Susceptible	Susceptible	Not avaliable	No	No
2008	Respiratory	Ward	No	No	Susceptible	Susceptible	Susceptible	Susceptible	Susceptible	Susceptible	Susceptible	Not avaliable	No	No
2008	Respiratory	Ward	No	No	Susceptible	Susceptible	Susceptible	Susceptible	Susceptible	Susceptible	Susceptible	Not avaliable	No	No
2011	Respiratory	ER	No	No	Susceptible	Susceptible	Susceptible	Susceptible	Susceptible	Susceptible	Susceptible	Not avaliable	No	No
2008	Respiratory	ICU	No	No	Susceptible	Susceptible	Susceptible	Susceptible	Susceptible	Susceptible	Susceptible	Not avaliable	No	No
2018	Respiratory	Ward	No	No	Susceptible	Susceptible	Susceptible	Susceptible	Susceptible	Susceptible	Susceptible	Negative	No	No
2008	Respiratory	ICU	No	No	Susceptible	Susceptible	Susceptible	Susceptible	Susceptible	Susceptible	Susceptible	Not avaliable	No	No
2008	Respiratory	Ward	No	No	Susceptible	Susceptible	Susceptible	Susceptible	Susceptible	Susceptible	Susceptible	Not avaliable	No	No
2016	Respiratory	Ward	No	Yes	Susceptible	Susceptible	Susceptible	Susceptible	Susceptible	Susceptible	Susceptible	Positive	No	No
2016	Respiratory	ICU	No	No	Susceptible	Susceptible	Susceptible	Susceptible	Susceptible	Susceptible	Susceptible	Positive	No	No
2010	Respiratory	Ward	No	No	Susceptible	Susceptible	Susceptible	Susceptible	Susceptible	Susceptible	Susceptible	Not avaliable	No	No
2010	Respiratory	Ward	No	Yes	Susceptible	Susceptible	Susceptible	Susceptible	Susceptible	Susceptible	Susceptible	Not avaliable	No	No
2009	Respiratory	ER	No	No	Susceptible	Susceptible	Susceptible	Susceptible	Susceptible	Susceptible	Susceptible	Not avaliable	No	No
2018	Others	Ward	No	No	Susceptible	Susceptible	Susceptible	Susceptible	Susceptible	Susceptible	Susceptible	Negative	No	No
2008	Respiratory	Ward	No	No	Susceptible	Susceptible	Susceptible	Susceptible	Susceptible	Susceptible	Susceptible	Not avaliable	No	No
2008	Respiratory	ER	No	No	Susceptible	Susceptible	Susceptible	Susceptible	Susceptible	Susceptible	Susceptible	Not avaliable	No	No
2011	Respiratory	Ward	No	Yes	Susceptible	Susceptible	Susceptible	Susceptible	Susceptible	Susceptible	Susceptible	Not avaliable	No	No
2008	Respiratory	ICU	No	No	Susceptible	Susceptible	Susceptible	Susceptible	Susceptible	Susceptible	Susceptible	Not avaliable	No	No
2008	Respiratory	Ward	No	Yes	Susceptible	Susceptible	Susceptible	Susceptible	Susceptible	Susceptible	Susceptible	Not avaliable	No	No
2009	Respiratory	Ward	No	Yes	Susceptible	Susceptible	Susceptible	Susceptible	Susceptible	Susceptible	Susceptible	Not avaliable	No	No
2014	Respiratory	OPD	No	No	Susceptible	Susceptible	Susceptible	Susceptible	Susceptible	Susceptible	Susceptible	Positive	No	No
2014	Respiratory	Ward	No	Yes	Susceptible	Susceptible	Susceptible	Susceptible	Susceptible	Susceptible	Susceptible	Positive	No	No
2013	Respiratory	OPD	No	No	Susceptible	Susceptible	Susceptible	Susceptible	Susceptible	Susceptible	Susceptible	Positive	No	No
2009	Respiratory	Ward	No	Yes	Susceptible	Susceptible	Susceptible	Susceptible	Susceptible	Susceptible	Susceptible	Not avaliable	No	No
2015	Blood	ER	No	No	Susceptible	Susceptible	Susceptible	Susceptible	Susceptible	Susceptible	Susceptible	Negative	No	No
2009	Respiratory	OPD	No	No	Susceptible	Susceptible	Susceptible	Susceptible	Susceptible	Susceptible	Susceptible	Not avaliable	No	No
2011	Respiratory	Ward	No	No	Susceptible	Susceptible	Susceptible	Susceptible	Susceptible	Susceptible	Susceptible	Not avaliable	No	No
2010	Respiratory	Ward	Yes	Yes	Susceptible	Susceptible	Susceptible	Susceptible	Susceptible	Susceptible	Susceptible	Not avaliable	No	No
2012	Respiratory	Ward	No	No	Susceptible	Susceptible	Susceptible	Susceptible	Susceptible	Susceptible	Susceptible	Negative	No	No
2015	Respiratory	Ward	No	Yes	Susceptible	Susceptible	Susceptible	Susceptible	Susceptible	Susceptible	Susceptible	Not avaliable	No	No
2011	Respiratory	OPD	No	No	Susceptible	Susceptible	Susceptible	Susceptible	Susceptible	Susceptible	Susceptible	Not avaliable	No	No
2017	Respiratory	ICU	No	No	Susceptible	Susceptible	Susceptible	Susceptible	Susceptible	Susceptible	Susceptible	Negative	No	No
2011	Respiratory	ER	No	No	Susceptible	Susceptible	Susceptible	Susceptible	Susceptible	Susceptible	Susceptible	Not avaliable	No	No
2009	Respiratory	ICU	No	No	Susceptible	Susceptible	Susceptible	Susceptible	Susceptible	Susceptible	Susceptible	Not avaliable	No	No
2013	Respiratory	Ward	No	No	Susceptible	Susceptible	Susceptible	Susceptible	Susceptible	Susceptible	Susceptible	Positive	No	No
2011	Blood	ICU	Yes	Yes	Susceptible	Susceptible	Susceptible	Susceptible	Susceptible	Susceptible	Susceptible	Not avaliable	No	No
2016	Others	OPD	No	No	Susceptible	Susceptible	Susceptible	Susceptible	Susceptible	Susceptible	Susceptible	Positive	No	No
2012	Respiratory	OPD	No	No	Susceptible	Susceptible	Susceptible	Susceptible	Susceptible	Susceptible	Susceptible	Positive	No	No
2017	Respiratory	Ward	No	No	Susceptible	Susceptible	Susceptible	Susceptible	Susceptible	Susceptible	Susceptible	Negative	No	No
2011	Respiratory	OPD	No	No	Susceptible	Susceptible	Susceptible	Susceptible	Susceptible	Susceptible	Susceptible	Not avaliable	No	No
2011	Respiratory	OPD	No	No	Susceptible	Susceptible	Susceptible	Susceptible	Susceptible	Susceptible	Susceptible	Not avaliable	No	No
2015	Respiratory	ICU	No	No	Susceptible	Susceptible	Susceptible	Susceptible	Susceptible	Susceptible	Susceptible	Positive	No	No
2009	Respiratory	Ward	Yes	No	Susceptible	Susceptible	Susceptible	Susceptible	Susceptible	Susceptible	Susceptible	Not avaliable	No	No
2009	Respiratory	ER	No	No	Susceptible	Susceptible	Susceptible	Susceptible	Susceptible	Susceptible	Susceptible	Not avaliable	No	No
2010	Respiratory	ER	No	No	Susceptible	Susceptible	Susceptible	Susceptible	Susceptible	Susceptible	Susceptible	Not avaliable	No	No
2009	Respiratory	ICU	No	No	Susceptible	Susceptible	Susceptible	Susceptible	Susceptible	Susceptible	Susceptible	Not avaliable	No	No
2015	Respiratory	ICU	Yes	No	Susceptible	Susceptible	Susceptible	Susceptible	Susceptible	Susceptible	Susceptible	Negative	No	No
2011	Respiratory	ICU	No	No	Susceptible	Susceptible	Susceptible	Susceptible	Susceptible	Susceptible	Susceptible	Not avaliable	No	No
2009	Respiratory	ICU	No	No	Susceptible	Susceptible	Susceptible	Susceptible	Susceptible	Susceptible	Susceptible	Not avaliable	No	No
2009	Others	OPD	No	No	Susceptible	Susceptible	Susceptible	Susceptible	Susceptible	Susceptible	Susceptible	Not avaliable	No	No
2016	Respiratory	Ward	No	Yes	Susceptible	Susceptible	Susceptible	Susceptible	Susceptible	Susceptible	Susceptible	Positive	No	No
2009	Respiratory	ICU	Yes	No	Susceptible	Susceptible	Susceptible	Susceptible	Susceptible	Susceptible	Susceptible	Not avaliable	No	No
2012	Respiratory	Ward	Yes	No	Susceptible	Susceptible	Susceptible	Susceptible	Susceptible	Susceptible	Susceptible	Not avaliable	No	No
2009	Respiratory	OPD	No	No	Susceptible	Susceptible	Susceptible	Susceptible	Susceptible	Susceptible	Susceptible	Not avaliable	No	No
2012	Respiratory	ER	No	No	Susceptible	Susceptible	Susceptible	Susceptible	Susceptible	Susceptible	Susceptible	Positive	No	No
2011	Respiratory	OPD	No	No	Susceptible	Susceptible	Susceptible	Susceptible	Susceptible	Susceptible	Susceptible	Not avaliable	No	No
2014	Respiratory	ER	No	No	Susceptible	Susceptible	Susceptible	Susceptible	Susceptible	Susceptible	Susceptible	Positive	No	No
2012	Respiratory	ER	No	No	Susceptible	Susceptible	Susceptible	Susceptible	Susceptible	Susceptible	Susceptible	Positive	No	No
2014	Respiratory	ER	No	No	Susceptible	Susceptible	Susceptible	Susceptible	Susceptible	Susceptible	Susceptible	Negative	No	No
2010	Respiratory	Ward	No	Yes	Susceptible	Susceptible	Susceptible	Susceptible	Susceptible	Susceptible	Susceptible	Not avaliable	No	No
2009	Respiratory	Ward	No	Yes	Susceptible	Susceptible	Susceptible	Susceptible	Susceptible	Susceptible	Susceptible	Not avaliable	No	No
2011	Respiratory	OPD	No	No	Susceptible	Susceptible	Susceptible	Susceptible	Susceptible	Susceptible	Susceptible	Not avaliable	No	No
2016	Respiratory	OPD	No	No	Susceptible	Susceptible	Susceptible	Susceptible	Susceptible	Susceptible	Susceptible	Positive	No	No
2009	Respiratory	ER	No	No	Susceptible	Susceptible	Susceptible	Susceptible	Susceptible	Susceptible	Susceptible	Not avaliable	No	No
2009	Respiratory	ICU	Yes	No	Susceptible	Susceptible	Susceptible	Susceptible	Susceptible	Susceptible	Susceptible	Not avaliable	No	No
2010	Respiratory	Ward	No	Yes	Susceptible	Susceptible	Susceptible	Susceptible	Susceptible	Susceptible	Susceptible	Not avaliable	No	No
2011	Respiratory	Ward	No	No	Susceptible	Susceptible	Susceptible	Susceptible	Susceptible	Susceptible	Susceptible	Not avaliable	No	No
2013	Respiratory	ER	No	No	Susceptible	Susceptible	Susceptible	Susceptible	Susceptible	Susceptible	Susceptible	Negative	No	No
2011	Respiratory	OPD	No	No	Susceptible	Susceptible	Susceptible	Susceptible	Susceptible	Susceptible	Susceptible	Not avaliable	No	No
2015	Respiratory	Ward	Yes	Yes	Susceptible	Susceptible	Susceptible	Susceptible	Susceptible	Susceptible	Susceptible	Negative	No	No
2011	Respiratory	ER	No	No	Susceptible	Susceptible	Susceptible	Susceptible	Susceptible	Susceptible	Susceptible	Not avaliable	No	No
2009	Respiratory	OPD	No	No	Susceptible	Susceptible	Susceptible	Susceptible	Susceptible	Susceptible	Susceptible	Not avaliable	No	No
2014	Respiratory	OPD	No	No	Susceptible	Susceptible	Susceptible	Susceptible	Susceptible	Susceptible	Susceptible	Positive	No	No
2010	Respiratory	Ward	No	No	Susceptible	Susceptible	Susceptible	Susceptible	Susceptible	Susceptible	Susceptible	Not avaliable	No	No
2009	Respiratory	ICU	No	No	Susceptible	Susceptible	Susceptible	Susceptible	Susceptible	Susceptible	Susceptible	Not avaliable	No	No
2010	Respiratory	Ward	No	No	Susceptible	Susceptible	Susceptible	Susceptible	Susceptible	Susceptible	Susceptible	Not avaliable	No	No
2010	Respiratory	Ward	Yes	Yes	Susceptible	Susceptible	Susceptible	Susceptible	Susceptible	Susceptible	Susceptible	Not avaliable	No	No
2010	Respiratory	Ward	No	No	Susceptible	Susceptible	Susceptible	Susceptible	Susceptible	Susceptible	Susceptible	Not avaliable	No	No
2010	Respiratory	ICU	Yes	No	Susceptible	Susceptible	Susceptible	Non-susceptible	Non-susceptible	Susceptible	Susceptible	Not avaliable	No	No
2014	Respiratory	Ward	No	No	Susceptible	Susceptible	Susceptible	Susceptible	Susceptible	Susceptible	Susceptible	Positive	No	No
2012	Respiratory	Ward	No	No	Susceptible	Susceptible	Susceptible	Susceptible	Susceptible	Susceptible	Susceptible	Positive	No	No
2018	Respiratory	Ward	No	No	Susceptible	Susceptible	Susceptible	Susceptible	Susceptible	Susceptible	Susceptible	Negative	No	No
2010	Respiratory	ER	No	No	Susceptible	Susceptible	Susceptible	Susceptible	Susceptible	Susceptible	Susceptible	Not avaliable	No	No
2013	Respiratory	Ward	Yes	Yes	Susceptible	Susceptible	Susceptible	Susceptible	Susceptible	Susceptible	Susceptible	Positive	No	No
2010	Respiratory	OPD	No	No	Susceptible	Susceptible	Susceptible	Susceptible	Susceptible	Susceptible	Susceptible	Not avaliable	No	No
2010	Respiratory	Ward	No	No	Susceptible	Susceptible	Susceptible	Susceptible	Susceptible	Susceptible	Susceptible	Not avaliable	No	No
2011	Respiratory	Ward	Yes	No	Susceptible	Susceptible	Susceptible	Susceptible	Susceptible	Susceptible	Susceptible	Not avaliable	No	No
2011	Respiratory	Ward	Yes	Yes	Susceptible	Susceptible	Susceptible	Susceptible	Susceptible	Susceptible	Susceptible	Not avaliable	No	No
2011	Respiratory	Ward	No	No	Susceptible	Susceptible	Susceptible	Susceptible	Susceptible	Susceptible	Susceptible	Not avaliable	No	No
2010	Respiratory	Ward	No	Yes	Susceptible	Susceptible	Susceptible	Susceptible	Susceptible	Susceptible	Susceptible	Not avaliable	No	No
2014	Others	OPD	No	No	Susceptible	Susceptible	Susceptible	Susceptible	Susceptible	Susceptible	Susceptible	Positive	No	No
2011	Respiratory	Ward	No	No	Susceptible	Susceptible	Susceptible	Susceptible	Susceptible	Susceptible	Susceptible	Not avaliable	No	No
2010	Respiratory	Ward	Yes	No	Susceptible	Susceptible	Susceptible	Susceptible	Susceptible	Susceptible	Susceptible	Not avaliable	No	No
2012	Respiratory	OPD	No	No	Susceptible	Susceptible	Susceptible	Susceptible	Susceptible	Susceptible	Susceptible	Not avaliable	No	No
2018	Respiratory	ER	No	No	Susceptible	Susceptible	Susceptible	Susceptible	Susceptible	Susceptible	Susceptible	Negative	No	No
2012	Respiratory	ER	No	No	Susceptible	Susceptible	Susceptible	Susceptible	Susceptible	Susceptible	Susceptible	Positive	No	No
2011	Respiratory	Ward	Yes	Yes	Susceptible	Susceptible	Susceptible	Susceptible	Susceptible	Susceptible	Susceptible	Not avaliable	No	No
2011	Respiratory	OPD	No	No	Susceptible	Susceptible	Susceptible	Susceptible	Susceptible	Susceptible	Susceptible	Not avaliable	No	No
2011	Respiratory	Ward	No	Yes	Susceptible	Susceptible	Susceptible	Susceptible	Susceptible	Susceptible	Susceptible	Not avaliable	No	No
2011	Respiratory	ER	No	No	Susceptible	Susceptible	Susceptible	Susceptible	Susceptible	Susceptible	Susceptible	Not avaliable	No	No
2011	Others	OPD	No	No	Susceptible	Susceptible	Susceptible	Susceptible	Susceptible	Susceptible	Susceptible	Not avaliable	No	No
2011	Respiratory	ER	No	No	Susceptible	Susceptible	Susceptible	Susceptible	Susceptible	Susceptible	Susceptible	Not avaliable	No	No
2011	Others	OPD	No	No	Susceptible	Susceptible	Susceptible	Susceptible	Susceptible	Susceptible	Susceptible	Not avaliable	No	No
2011	Respiratory	OPD	No	No	Susceptible	Susceptible	Susceptible	Susceptible	Susceptible	Susceptible	Susceptible	Not avaliable	No	No
2011	Respiratory	Ward	Yes	No	Susceptible	Susceptible	Susceptible	Susceptible	Susceptible	Susceptible	Susceptible	Not avaliable	No	No
2014	Respiratory	Ward	Yes	Yes	Susceptible	Susceptible	Susceptible	Susceptible	Susceptible	Susceptible	Susceptible	Positive	No	No
2011	Respiratory	ICU	No	No	Susceptible	Susceptible	Susceptible	Susceptible	Susceptible	Susceptible	Susceptible	Not avaliable	No	No
2012	Respiratory	Ward	No	No	Susceptible	Susceptible	Susceptible	Susceptible	Susceptible	Susceptible	Susceptible	Positive	No	No
2014	Respiratory	Ward	No	No	Susceptible	Susceptible	Susceptible	Susceptible	Susceptible	Susceptible	Susceptible	Positive	No	No
2011	Respiratory	Ward	Yes	No	Susceptible	Susceptible	Susceptible	Susceptible	Susceptible	Susceptible	Susceptible	Not avaliable	No	No
2013	Respiratory	Ward	Yes	No	Susceptible	Susceptible	Susceptible	Susceptible	Susceptible	Susceptible	Susceptible	Positive	No	No
2011	Respiratory	Ward	No	Yes	Susceptible	Susceptible	Susceptible	Susceptible	Susceptible	Susceptible	Susceptible	Not avaliable	No	No
2018	Respiratory	OPD	No	No	Susceptible	Susceptible	Susceptible	Susceptible	Susceptible	Susceptible	Susceptible	Negative	No	No
2011	Respiratory	OPD	No	No	Susceptible	Susceptible	Susceptible	Susceptible	Susceptible	Susceptible	Susceptible	Not avaliable	No	No
2011	Respiratory	ICU	No	No	Susceptible	Susceptible	Susceptible	Susceptible	Susceptible	Susceptible	Susceptible	Not avaliable	No	No
2011	Respiratory	OPD	No	No	Susceptible	Susceptible	Susceptible	Susceptible	Susceptible	Susceptible	Susceptible	Not avaliable	No	No
2013	Respiratory	OPD	No	No	Susceptible	Susceptible	Susceptible	Susceptible	Susceptible	Susceptible	Susceptible	Positive	No	No
2016	Respiratory	ER	No	No	Susceptible	Susceptible	Susceptible	Susceptible	Susceptible	Susceptible	Susceptible	Negative	No	No
2014	Blood	ER	No	No	Susceptible	Susceptible	Susceptible	Susceptible	Susceptible	Susceptible	Susceptible	Negative	No	No
2011	Respiratory	ICU	No	No	Susceptible	Susceptible	Susceptible	Susceptible	Susceptible	Susceptible	Susceptible	Not avaliable	No	No
2011	Respiratory	OPD	No	No	Susceptible	Susceptible	Susceptible	Susceptible	Susceptible	Susceptible	Susceptible	Not avaliable	No	No
2011	Respiratory	OPD	No	No	Susceptible	Susceptible	Susceptible	Susceptible	Susceptible	Susceptible	Susceptible	Not avaliable	No	No
2011	Respiratory	ICU	No	No	Susceptible	Susceptible	Susceptible	Susceptible	Susceptible	Susceptible	Susceptible	Not avaliable	No	No
2016	Respiratory	ICU	No	No	Susceptible	Susceptible	Susceptible	Susceptible	Susceptible	Susceptible	Susceptible	Negative	No	No
2012	Respiratory	ER	No	No	Susceptible	Susceptible	Susceptible	Susceptible	Susceptible	Susceptible	Susceptible	Negative	No	No
2011	Others	OPD	No	No	Susceptible	Susceptible	Susceptible	Susceptible	Susceptible	Susceptible	Susceptible	Not avaliable	No	No
2011	Respiratory	Ward	No	Yes	Susceptible	Susceptible	Susceptible	Susceptible	Susceptible	Susceptible	Susceptible	Not avaliable	No	No
2012	Respiratory	Ward	Yes	No	Susceptible	Susceptible	Susceptible	Susceptible	Susceptible	Susceptible	Susceptible	Positive	No	No
2012	Respiratory	Ward	No	No	Susceptible	Susceptible	Susceptible	Susceptible	Susceptible	Susceptible	Susceptible	Negative	No	No
2011	Respiratory	Ward	No	No	Susceptible	Susceptible	Susceptible	Susceptible	Susceptible	Susceptible	Susceptible	Not avaliable	No	No
2015	Respiratory	ICU	No	No	Susceptible	Susceptible	Susceptible	Susceptible	Susceptible	Susceptible	Susceptible	Negative	No	No
2016	Respiratory	Ward	No	Yes	Susceptible	Susceptible	Susceptible	Susceptible	Susceptible	Susceptible	Susceptible	Positive	No	No
2011	Respiratory	ICU	No	No	Susceptible	Susceptible	Susceptible	Susceptible	Susceptible	Susceptible	Susceptible	Not avaliable	No	No
2013	Respiratory	OPD	No	No	Susceptible	Susceptible	Susceptible	Susceptible	Susceptible	Susceptible	Susceptible	Positive	No	No
[truncated: 92 more rows]
